# Supplementary material for: 4-[(2-Hy­droxy-5-nitro­benzyl­idene)amino]­benzene­sulfonamide
Source: Acta Crystallogr Sect E Struct Rep Online. 2010 Sep 25;66(Pt 10):o2610–1. doi: 10.1107/S1600536810036949 (PMC2983168; doi:10.1107/S1600536810036949)
Supplement: Supplementary file 2 [file e-66-o2610-Isup2.hkl]

# 
# h,k,l, Fc-squared, Fo-squared, sigma(Fo-squared) and status flag 
# 
data_I
_shelx_title ' yhlim in P2(1)/n (100K)     New: P21/c' 
_shelx_refln_list_code          4 
_shelx_F_calc_maximum      226.57 
_exptl_crystal_F_000       664.00 
_reflns_d_resolution_high  0.6614 
 
loop_ 
 _symmetry_equiv_pos_as_xyz 
 'x, y, z' 
 '-x, y+1/2, -z+1/2' 
 '-x, -y, -z' 
 'x, -y-1/2, z-1/2' 
 
_cell_length_a     6.7698 
_cell_length_b    26.4754 
_cell_length_c     9.9683 
_cell_angle_alpha  90.000 
_cell_angle_beta  131.544 
_cell_angle_gamma  90.000 
 
_shelx_F_squared_multiplier     1.000 
 
loop_ 
 _refln_index_h 
 _refln_index_k 
 _refln_index_l 
 _refln_F_squared_calc 
 _refln_F_squared_meas 
 _refln_F_squared_sigma 
 _refln_observed_status 
   1   0   0      303.63      264.82      3.58 o 
   2   0   0      661.13      552.47      6.23 o 
   3   0   0      226.91      243.70      6.23 o 
   4   0   0      735.97      685.51     11.22 o 
   5   0   0      201.71      211.73      8.33 o 
   6   0   0       20.64       23.77      8.04 o 
   7   0   0      126.79      137.05     12.87 o 
   1   1   0     7321.50     7433.74     47.39 o 
   2   1   0       38.51       35.77      1.20 o 
   3   1   0       20.23       11.40      0.95 o 
   4   1   0      233.88      243.90      4.48 o 
   5   1   0      312.86      297.34      5.85 o 
   6   1   0       63.64       74.05      6.21 o 
   7   1   0       27.15       31.70      7.28 o 
   1   2   0      156.14      193.85      1.96 o 
   2   2   0      399.24      474.83      3.84 o 
   3   2   0       54.21       49.75      1.53 o 
   4   2   0     1239.39     1197.75     11.93 o 
   5   2   0      257.99      261.78      6.44 o 
   6   2   0      233.29      240.90     11.21 o 
   7   2   0        1.26        3.54      4.89 o 
   1   3   0     6377.55     6424.03     40.63 o 
   2   3   0      522.36      506.08      4.06 o 
   3   3   0        8.93        2.87      0.64 o 
   4   3   0      221.09      218.51      4.40 o 
   5   3   0      709.05      706.61      9.87 o 
   6   3   0        3.95        1.29      4.15 o 
   7   3   0       54.09       71.00     14.90 o 
   0   4   0        7.86        3.43      1.16 o 
   1   4   0      131.75      133.42      1.89 o 
   2   4   0      431.47      447.16      3.74 o 
   3   4   0        2.35        0.15      0.63 o 
   4   4   0     1086.85     1040.61     10.86 o 
   5   4   0      190.46      205.14      5.20 o 
   6   4   0      161.60      156.63     12.12 o 
   7   4   0        2.07       12.61      4.28 o 
   1   5   0     5155.35     5324.43     41.88 o 
   2   5   0      291.09      378.61      3.57 o 
   3   5   0      721.85      732.53      6.26 o 
   4   5   0        0.00        0.64      1.14 o 
   5   5   0     1546.24     1531.69     16.30 o 
   6   5   0       63.12       62.53      7.13 o 
   7   5   0        1.07       -4.58      3.91 o 
   0   6   0    19283.86    19279.14    239.86 o 
   1   6   0     1037.83     1059.22      8.62 o 
   2   6   0       20.79       45.73      1.28 o 
   3   6   0      307.80      345.81      3.87 o 
   4   6   0      324.49      307.90      4.99 o 
   5   6   0        0.66        2.44      1.50 o 
   6   6   0       44.25       51.44     13.92 o 
   7   6   0      419.28      409.88     19.58 o 
   1   7   0     1130.41     1133.71      9.85 o 
   2   7   0      151.34      157.96      2.24 o 
   3   7   0      784.21      808.84      6.64 o 
   4   7   0       31.87       36.56      2.16 o 
   5   7   0      419.64      401.92      9.87 o 
   6   7   0       62.98       66.25      7.26 o 
   7   7   0       30.77       22.93      5.68 o 
   0   8   0     3166.67     3223.71     35.18 o 
   1   8   0     1144.86     1159.02     10.22 o 
   2   8   0        5.18        8.37      0.75 o 
   3   8   0      299.30      322.79      3.96 o 
   4   8   0      270.64      243.88      4.73 o 
   5   8   0        0.85        0.63      2.04 o 
   6   8   0       35.03       32.70      5.52 o 
   7   8   0       16.83       15.10      4.75 o 
   1   9   0       23.13       14.39      1.09 o 
   2   9   0     1871.91     2137.41     14.17 o 
   3   9   0      652.40      766.29      7.04 o 
   4   9   0       62.88       76.84      3.58 o 
   5   9   0       67.88       53.29      4.05 o 
   6   9   0       56.59       58.76     10.75 o 
   7   9   0      162.36      171.06     12.41 o 
   0  10   0     7440.68     7934.71    145.23 o 
   1  10   0       16.15       18.62      1.23 o 
   2  10   0       97.31      103.00      2.05 o 
   3  10   0      234.73      243.28      3.36 o 
   4  10   0      770.42      752.41      8.97 o 
   5  10   0        0.49        3.33      2.18 o 
   6  10   0       20.58       18.56      4.93 o 
   7  10   0       14.75        3.40      6.76 o 
   1  11   0      917.27      987.40      9.29 o 
   2  11   0     2179.37     2329.02     17.01 o 
   3  11   0        5.07        5.11      0.88 o 
   4  11   0      107.66      103.30      3.88 o 
   5  11   0      127.52      125.42      5.48 o 
   6  11   0      119.20      120.83      9.73 o 
   7  11   0        0.06        0.49      9.15 o 
   0  12   0      248.34      272.92      5.84 o 
   1  12   0      938.38     1099.32      9.61 o 
   2  12   0      543.41      622.45      6.59 o 
   3  12   0      252.32      302.65      4.54 o 
   4  12   0      643.39      631.31      8.83 o 
   5  12   0       19.75       20.38      3.34 o 
   6  12   0       29.73       22.24      5.36 o 
   7  12   0        6.43        4.28      5.94 o 
   1  13   0     1272.62     1405.10     11.79 o 
   2  13   0       75.49       95.35      3.14 o 
   3  13   0       40.37       51.87      2.22 o 
   4  13   0      308.65      319.93      6.43 o 
   5  13   0       20.61       20.74      3.45 o 
   6  13   0       11.40        9.85      4.35 o 
   7  13   0       11.91        9.06      4.84 o 
   0  14   0      253.05      272.42      8.06 o 
   1  14   0       39.91       52.24      1.89 o 
   2  14   0     1923.58     2029.67     16.16 o 
   3  14   0      281.99      285.08      5.55 o 
   4  14   0      188.37      219.54      5.16 o 
   5  14   0        0.87       -0.02      2.76 o 
   6  14   0      142.11      138.02     10.55 o 
   7  14   0       17.31       17.59      5.53 o 
   1  15   0      178.74      218.51      3.64 o 
   2  15   0        0.07        0.05      0.77 o 
   3  15   0       10.42       15.09      1.96 o 
   4  15   0      297.85      287.35      6.53 o 
   5  15   0       50.23       50.55      5.44 o 
   6  15   0      123.07      122.43     10.14 o 
   7  15   0       56.04       67.23      9.58 o 
   0  16   0      113.17      129.52      4.22 o 
   1  16   0        5.88        2.11      0.84 o 
   2  16   0      168.69      180.22      3.36 o 
   3  16   0      320.52      343.80      6.67 o 
   4  16   0       38.48       40.26      3.02 o 
   5  16   0        8.80       12.32      3.57 o 
   6  16   0       44.91       46.08      7.66 o 
   7  16   0        7.95        9.07      9.53 o 
   1  17   0      342.81      351.12      5.24 o 
   2  17   0        0.23        1.23      1.15 o 
   3  17   0       92.37      104.11      4.02 o 
   4  17   0      109.97      117.87      4.77 o 
   5  17   0      132.78      146.26      8.54 o 
   6  17   0       11.30       19.85      9.11 o 
   0  18   0        4.11        4.28      1.62 o 
   1  18   0      107.08       94.07      2.83 o 
   2  18   0      531.72      496.90      8.58 o 
   3  18   0      231.52      241.59      6.83 o 
   4  18   0        0.13        0.64      2.27 o 
   5  18   0      344.52      342.06     14.32 o 
   6  18   0       54.66       59.00     12.33 o 
   1  19   0     1852.45     1834.81     16.33 o 
   2  19   0       37.38       42.43      3.01 o 
   3  19   0      609.75      630.69      9.87 o 
   4  19   0      112.17      105.22      8.02 o 
   5  19   0        3.98        7.82      4.14 o 
   6  19   0       36.71       30.16      6.31 o 
   0  20   0     5950.80     5819.92     65.76 o 
   1  20   0     1274.21     1256.31     12.50 o 
   2  20   0      700.13      716.16     11.17 o 
   3  20   0      112.80      124.26      4.73 o 
   4  20   0       45.55       46.50      7.50 o 
   5  20   0        0.28        1.42      3.67 o 
   6  20   0       44.98       44.02      8.60 o 
   1  21   0     2549.98     2535.19     27.29 o 
   2  21   0      325.34      347.34      7.49 o 
   3  21   0      272.22      248.07      6.70 o 
   4  21   0      234.81      225.03     13.00 o 
   5  21   0       21.56       32.14      5.95 o 
   6  21   0       29.29       37.06      6.87 o 
   0  22   0       66.82       74.86      5.81 o 
   1  22   0       50.42       63.58      3.78 o 
   2  22   0        2.35        8.01      1.87 o 
   3  22   0      121.12       96.46      7.33 o 
   4  22   0      522.50      537.68     20.19 o 
   5  22   0       12.25        7.49      5.15 o 
   6  22   0      144.88      143.60     16.21 o 
   1  23   0      120.52      125.27      4.92 o 
   2  23   0      806.74      775.55     15.56 o 
   3  23   0      149.09      170.99      8.71 o 
   4  23   0        0.46       -4.04      3.72 o 
   5  23   0      209.41      234.76     14.14 o 
   6  23   0      111.15      131.35     11.49 o 
   0  24   0      246.07      246.58     12.10 o 
   1  24   0        3.18        5.48      2.72 o 
   2  24   0     3880.81     3913.76     60.34 o 
   3  24   0      151.50      147.68     18.51 o 
   4  24   0      493.88      523.50     20.43 o 
   5  24   0       91.50      102.18      9.84 o 
   6  24   0      116.90      138.24     11.88 o 
   1  25   0       77.63       90.70      7.14 o 
   2  25   0       28.43       26.21      9.10 o 
   3  25   0      839.94      871.18     26.09 o 
   4  25   0        8.60       17.66      6.14 o 
   5  25   0      403.09      409.38     20.78 o 
   0  26   0      456.65      445.69     24.32 o 
   1  26   0      241.38      242.11     12.73 o 
   2  26   0      479.87      491.99     27.67 o 
   3  26   0      586.27      581.56     29.22 o 
   4  26   0       61.16       79.14     10.11 o 
   5  26   0       11.91        7.09      4.63 o 
   1  27   0      649.25      664.76     21.82 o 
   2  27   0       55.42       75.13     13.78 o 
   3  27   0      170.16      179.17     19.18 o 
   4  27   0       10.18       18.02      6.37 o 
   5  27   0       71.62       99.78     10.23 o 
   0  28   0      192.16      168.19     16.16 o 
   1  28   0      332.76      320.26     15.08 o 
   2  28   0       10.11       26.31      8.46 o 
   3  28   0      111.02      105.94     11.03 o 
   4  28   0      346.75      343.49     17.54 o 
   5  28   0      116.14      104.61     12.38 o 
   1  29   0      547.94      524.93     19.83 o 
   2  29   0      173.60      176.82     17.01 o 
   3  29   0      462.30      464.35     30.95 o 
   4  29   0       20.24       13.81      6.36 o 
   5  29   0       55.26       64.25      8.75 o 
   0  30   0      802.37      913.73     39.49 o 
   1  30   0       47.24       41.64      7.28 o 
   2  30   0      217.04      233.03     16.17 o 
   3  30   0        0.02        6.76      6.59 o 
   4  30   0       45.04       31.30      7.81 o 
   5  30   0       74.04       88.74     10.13 o 
   1  31   0      255.79      324.34     15.88 o 
   2  31   0      363.05      347.46     16.50 o 
   3  31   0      143.10      164.06     14.23 o 
   4  31   0       11.23        8.22     10.08 o 
   0  32   0       55.09       55.79     12.67 o 
   1  32   0      399.93      432.57     34.01 o 
   2  32   0        7.54        9.00      5.98 o 
   3  32   0      146.36      165.57     14.34 o 
   4  32   0      400.79      442.39     20.97 o 
   1  33   0       19.25       17.14      8.74 o 
   2  33   0       33.94       22.05     14.74 o 
   3  33   0        0.02       10.07     13.58 o 
   4  33   0       51.05       47.94      9.36 o 
   0  34   0        0.17       -9.99      7.15 o 
   1  34   0      390.88      248.92     23.01 o 
   2  34   0      116.58      118.16     18.08 o 
   3  34   0        4.41        6.41      6.24 o 
   4  34   0        4.55       13.90      6.47 o 
   1  35   0       54.06       36.84     10.38 o 
   2  35   0        2.28       -6.58      4.57 o 
   3  35   0       50.42       59.32      9.25 o 
   0  36   0       40.12       47.78     12.70 o 
   1  36   0       64.04       81.39     16.23 o 
   2  36   0       85.88       10.34      6.21 o 
   3  36   0        3.44        4.20      6.99 o 
   1  37   0       43.48       32.54     12.18 o 
   2  37   0       28.15        4.89      5.37 o 
   0  38   0      111.94      129.42     19.40 o 
   1  38   0      117.09      129.01     20.09 o 
   2  38   0       33.80       37.71     11.69 o 
   1  39   0        0.16        1.40      8.68 o 
   0  40   0      277.91      258.95     25.31 o 
  -8   1   1        6.93        9.72      8.55 o 
  -7   1   1       12.20       10.04     10.19 o 
  -6   1   1       18.41       14.55      2.44 o 
  -5   1   1      171.44      178.86      4.50 o 
  -4   1   1      105.97      129.00      2.91 o 
  -3   1   1     1221.78     1252.04      9.61 o 
  -2   1   1       77.48       66.17      1.94 o 
  -1   1   1        3.72        1.46      0.42 o 
   0   1   1       37.66       41.94      0.98 o 
   1   1   1    11237.81    12126.63     65.70 o 
   2   1   1        2.01        7.37      0.76 o 
   3   1   1      245.53      248.38      3.05 o 
   4   1   1        0.09       -2.04      1.07 o 
   5   1   1       27.79       23.20      3.60 o 
   6   1   1       15.01       20.15      5.17 o 
   7   1   1       13.75       16.24      9.38 o 
  -8   2   1       29.64       27.29     20.24 o 
  -7   2   1       18.65       11.37      4.83 o 
  -6   2   1      284.62      302.30      8.06 o 
  -5   2   1      148.81      150.67      4.20 o 
  -4   2   1      617.55      671.97      6.71 o 
  -3   2   1        0.05       -1.07      0.54 o 
  -2   2   1     1393.44     1427.11     13.73 o 
  -1   2   1     2219.46     2239.45     14.54 o 
   0   2   1        6.74        8.36      0.46 o 
   1   2   1    51335.46    51655.73    272.06 o 
   2   2   1       89.28       88.16      1.68 o 
   3   2   1      106.51      110.82      2.08 o 
   4   2   1        6.93        7.28      1.39 o 
   5   2   1       12.99       16.04      3.55 o 
   6   2   1      154.22      146.03      8.91 o 
   7   2   1       47.85       42.07      6.94 o 
  -8   3   1        4.40       -1.99     10.28 o 
  -7   3   1       22.26       24.75      4.95 o 
  -6   3   1      119.72      122.21      5.61 o 
  -5   3   1        0.03        1.00      1.18 o 
  -4   3   1      369.80      372.96      4.52 o 
  -3   3   1      834.34      847.07      6.74 o 
  -2   3   1      122.00      139.05      2.83 o 
  -1   3   1     8523.75     8352.54     71.55 o 
   0   3   1        3.34        2.39      0.41 o 
   1   3   1    13304.27    14261.17     91.82 o 
   2   3   1        3.26        4.77      0.66 o 
   3   3   1      272.56      273.45      3.28 o 
   4   3   1        1.24        1.04      1.16 o 
   5   3   1        0.07        3.38      2.17 o 
   6   3   1       79.90       67.96      7.28 o 
   7   3   1        4.78       12.61      5.98 o 
  -8   4   1       23.14       24.18     10.52 o 
  -7   4   1      131.12      136.24     10.43 o 
  -6   4   1      202.84      195.02      6.37 o 
  -5   4   1        0.15       -1.53      1.19 o 
  -4   4   1      310.50      319.18      4.73 o 
  -3   4   1       26.24       31.55      1.20 o 
  -2   4   1      981.32     1003.78      9.56 o 
  -1   4   1      773.06      836.85      7.75 o 
   0   4   1     7366.44     7410.56     57.45 o 
   1   4   1     4622.45     4976.79     27.03 o 
   2   4   1      300.21      320.78      3.11 o 
   3   4   1        1.53        1.23      0.75 o 
   4   4   1        0.50        1.35      1.07 o 
   5   4   1       68.99       82.14      6.79 o 
   6   4   1        9.20       12.07      3.34 o 
   7   4   1       37.71       40.86      7.71 o 
  -8   5   1        0.55        3.63      4.76 o 
  -7   5   1      369.28      378.92     14.68 o 
  -6   5   1       80.72       84.10      5.70 o 
  -5   5   1        5.92        5.83      1.63 o 
  -4   5   1       68.64       61.33      2.06 o 
  -3   5   1        9.17        9.32      0.94 o 
  -2   5   1      397.85      443.80      5.36 o 
  -1   5   1      711.77      717.63      6.96 o 
   0   5   1      389.30      384.93      4.05 o 
   1   5   1     3467.52     3646.03     20.24 o 
   2   5   1      412.04      446.40      3.85 o 
   3   5   1      338.79      329.61      4.11 o 
   4   5   1       74.97       77.37      3.20 o 
   5   5   1      108.57      123.02      7.46 o 
   6   5   1       10.54        4.10      7.90 o 
   7   5   1      113.19      123.38     13.15 o 
  -8   6   1      364.57      338.30     22.47 o 
  -7   6   1        0.13        2.97      5.84 o 
  -6   6   1      296.06      316.36      9.12 o 
  -5   6   1        3.97        3.29      1.32 o 
  -4   6   1      310.56      322.35      4.86 o 
  -3   6   1      393.24      397.49      4.45 o 
  -2   6   1      582.93      572.64      6.88 o 
  -1   6   1     1740.03     1838.20     14.81 o 
   0   6   1     3200.66     3147.29     25.56 o 
   1   6   1      884.92      942.53      6.55 o 
   2   6   1     1213.18     1273.24      8.76 o 
   3   6   1      102.68      128.46      2.52 o 
   4   6   1      262.61      271.92      5.17 o 
   5   6   1        8.54       11.47      3.97 o 
   6   6   1       44.68       47.40      6.82 o 
   7   6   1       58.05       78.35     10.61 o 
  -7   7   1      444.73      457.13     16.48 o 
  -6   7   1       94.36      103.19      6.19 o 
  -5   7   1      145.62      144.39      4.00 o 
  -4   7   1      117.06      126.86      3.13 o 
  -3   7   1      113.71      102.37      2.31 o 
  -2   7   1     3634.39     3990.72     31.76 o 
  -1   7   1     1464.22     1381.52     12.58 o 
   0   7   1      575.93      595.79      6.89 o 
   1   7   1      168.99      168.01      2.28 o 
   2   7   1       17.74       17.06      1.06 o 
   3   7   1        0.86        2.08      0.85 o 
   4   7   1      265.48      283.17      5.34 o 
   5   7   1       75.85       78.91      5.94 o 
   6   7   1      207.55      227.17     12.22 o 
   7   7   1       98.51       93.73     11.87 o 
  -7   8   1      514.73      501.54     17.37 o 
  -6   8   1      596.87      589.82     12.79 o 
  -5   8   1       32.51       32.82      2.41 o 
  -4   8   1      416.94      405.13      5.84 o 
  -3   8   1       15.98        8.50      1.01 o 
  -2   8   1       27.10       26.76      1.48 o 
  -1   8   1     4898.55     5191.17     39.21 o 
   0   8   1      774.25      735.05      7.09 o 
   1   8   1       17.94       27.59      1.15 o 
   2   8   1     2347.10     2424.16     17.50 o 
   3   8   1      112.66      131.57      2.72 o 
   4   8   1      192.89      191.13      4.67 o 
   5   8   1       16.52       16.37      3.25 o 
   6   8   1      298.26      317.28     13.72 o 
   7   8   1      242.83      243.25     13.13 o 
  -7   9   1       18.45        7.38      4.38 o 
  -6   9   1        5.09        2.42      2.56 o 
  -5   9   1      147.01      143.76      4.71 o 
  -4   9   1      228.25      238.57      4.92 o 
  -3   9   1      576.01      610.99      6.78 o 
  -2   9   1     2549.53     2823.46     22.57 o 
  -1   9   1      328.16      252.59      4.99 o 
   0   9   1       40.02       48.79      1.55 o 
   1   9   1     5100.95     5198.13     30.89 o 
   2   9   1       16.11       25.82      1.34 o 
   3   9   1     1239.81     1265.22     10.26 o 
   4   9   1      183.11      192.63      5.06 o 
   5   9   1      163.02      164.50      9.51 o 
   6   9   1       73.36       74.54     11.81 o 
  -7  10   1      410.69      458.82     17.03 o 
  -6  10   1      399.13      406.42     10.64 o 
  -5  10   1        3.60        4.93      1.64 o 
  -4  10   1      469.62      461.59      6.37 o 
  -3  10   1      504.51      538.18      7.10 o 
  -2  10   1     8179.56     8745.66     66.93 o 
  -1  10   1      147.34      141.63      2.65 o 
   0  10   1     1151.76     1104.84      9.16 o 
   1  10   1       79.66       91.05      1.83 o 
   2  10   1     8114.76     8652.60     49.68 o 
   3  10   1     1076.67     1097.58      9.71 o 
   4  10   1       47.26       45.05      3.02 o 
   5  10   1        0.27        2.13      2.78 o 
   6  10   1      127.15      147.82     11.09 o 
  -7  11   1      471.55      503.07     23.02 o 
  -6  11   1      157.54      146.79      6.63 o 
  -5  11   1      603.22      602.67      9.46 o 
  -4  11   1      104.37       95.26      3.56 o 
  -3  11   1     4295.93     4595.28     34.38 o 
  -2  11   1      624.24      631.42     10.32 o 
  -1  11   1        6.73        1.65      0.80 o 
   0  11   1      189.40      180.84      2.91 o 
   1  11   1     2233.34     2281.34     16.28 o 
   2  11   1      514.02      547.01      5.43 o 
   3  11   1     1983.26     2092.15     19.55 o 
   4  11   1       50.11       55.66      3.59 o 
   5  11   1       64.36       66.92      9.22 o 
   6  11   1       27.46       22.65      5.74 o 
  -7  12   1       93.63       93.36      9.50 o 
  -6  12   1      126.40      144.06      7.59 o 
  -5  12   1      110.54      101.33      4.36 o 
  -4  12   1       44.35       38.17      2.53 o 
  -3  12   1     1566.28     1740.45     15.65 o 
  -2  12   1       26.59       17.17      1.40 o 
  -1  12   1     7531.34     8303.33     84.79 o 
   0  12   1        9.53       26.74      1.27 o 
   1  12   1      410.11      396.32      4.62 o 
   2  12   1      342.52      319.38      3.99 o 
   3  12   1      224.77      207.10      4.15 o 
   4  12   1        3.40        3.52      2.28 o 
   5  12   1       55.59       68.22      8.87 o 
   6  12   1      130.10      134.67     13.77 o 
  -7  13   1      621.17      626.12     20.32 o 
  -6  13   1       93.65      103.74      7.64 o 
  -5  13   1      124.91      119.51      4.65 o 
  -4  13   1       89.95       86.81      3.79 o 
  -3  13   1      434.58      399.19      6.15 o 
  -2  13   1      317.53      371.34      5.20 o 
  -1  13   1     2952.14     3132.40     23.26 o 
   0  13   1       17.69       21.20      1.19 o 
   1  13   1     3491.60     3626.56     26.26 o 
   2  13   1        0.96        4.25      0.80 o 
   3  13   1       32.13       23.58      1.94 o 
   4  13   1      114.93      115.54      7.17 o 
   5  13   1      127.97      129.59      8.32 o 
   6  13   1       24.19       30.75     11.49 o 
  -7  14   1        0.60       10.72      4.51 o 
  -6  14   1       94.21       94.18     10.87 o 
  -5  14   1        5.55        5.53      1.92 o 
  -4  14   1      524.33      535.31      8.37 o 
  -3  14   1       12.21       11.32      1.76 o 
  -2  14   1      163.94      130.27      2.88 o 
  -1  14   1       78.23       72.56      2.72 o 
   0  14   1     3713.44     4070.44     26.82 o 
   1  14   1        0.45        0.67      0.75 o 
   2  14   1     1856.30     1835.87     12.98 o 
   3  14   1      105.99       96.96      3.27 o 
   4  14   1      476.34      487.29     14.34 o 
   5  14   1      166.43      168.16      9.18 o 
   6  14   1      252.87      273.80     16.36 o 
  -7  15   1      176.29      194.04     13.34 o 
  -6  15   1       53.42       50.08      6.65 o 
  -5  15   1      160.11      160.21      5.78 o 
  -4  15   1       36.25       26.75      2.42 o 
  -3  15   1      277.15      265.17      6.61 o 
  -2  15   1      707.05      725.49      8.14 o 
  -1  15   1      750.27      782.14      8.02 o 
   0  15   1      246.17      265.03      4.97 o 
   1  15   1     1904.37     1919.22     16.37 o 
   2  15   1      184.82      171.45      2.84 o 
   3  15   1      442.35      415.79      7.03 o 
   4  15   1        6.87        5.38      3.30 o 
   5  15   1      507.98      501.61     21.30 o 
   6  15   1       55.85       55.93      9.31 o 
  -7  16   1      132.01      124.38     10.89 o 
  -6  16   1       71.63       61.78      6.25 o 
  -5  16   1       32.06       23.52      2.85 o 
  -4  16   1      710.58      704.15     10.46 o 
  -3  16   1       52.68       58.63      3.41 o 
  -2  16   1     1328.19     1352.33     18.48 o 
  -1  16   1        1.87        0.98      0.79 o 
   0  16   1      454.07      410.16      5.14 o 
   1  16   1      112.32      117.08      3.01 o 
   2  16   1     1125.44     1146.28      9.99 o 
   3  16   1      155.49      139.70      5.12 o 
   4  16   1      158.45      173.99     10.60 o 
   5  16   1       42.23       48.57      6.73 o 
   6  16   1        6.61       10.87      5.56 o 
  -7  17   1       99.03       99.18     14.83 o 
  -6  17   1       88.38      107.48      8.07 o 
  -5  17   1        4.75        1.49      1.90 o 
  -4  17   1        3.84        7.08      1.77 o 
  -3  17   1     1462.35     1402.08     17.32 o 
  -2  17   1      510.13      532.16      8.13 o 
  -1  17   1       93.42       88.26      2.98 o 
   0  17   1      117.00      127.31      3.01 o 
   1  17   1     1253.92     1277.38     11.85 o 
   2  17   1      889.15      903.60      9.40 o 
   3  17   1       83.35       91.47      4.73 o 
   4  17   1      114.49       96.96      9.89 o 
   5  17   1       31.15       27.24      6.37 o 
   6  17   1        0.75        3.86      7.40 o 
  -7  18   1        0.74        4.18      4.46 o 
  -6  18   1      252.07      255.41     12.61 o 
  -5  18   1        5.40        4.49      2.24 o 
  -4  18   1      431.58      407.23      8.00 o 
  -3  18   1       29.51       14.43      2.10 o 
  -2  18   1      512.18      524.55      8.25 o 
  -1  18   1      352.24      361.53      5.89 o 
   0  18   1     1815.72     1751.73     15.76 o 
   1  18   1      478.76      443.31      6.63 o 
   2  18   1      323.28      338.76      5.99 o 
   3  18   1      377.86      370.69     11.74 o 
   4  18   1       32.08       30.89      6.46 o 
   5  18   1      141.64      139.82     12.87 o 
   6  18   1      233.40      228.21     18.19 o 
  -7  19   1       93.29       81.27     11.49 o 
  -6  19   1        0.09        1.53      3.30 o 
  -5  19   1      104.55      103.25      6.50 o 
  -4  19   1      425.41      390.10      7.94 o 
  -3  19   1      702.30      717.69     11.42 o 
  -2  19   1        6.66        8.19      1.66 o 
  -1  19   1       77.87       91.43      4.19 o 
   0  19   1      239.42      229.55      4.82 o 
   1  19   1       29.14       30.01      2.15 o 
   2  19   1      424.87      427.69      8.82 o 
   3  19   1      261.08      256.13     12.98 o 
   4  19   1      164.48      129.93     11.60 o 
   5  19   1      222.38      249.46     12.47 o 
   6  19   1        7.17        7.01      5.04 o 
  -7  20   1        1.94        0.34      6.71 o 
  -6  20   1       43.65       41.51      5.94 o 
  -5  20   1        1.75        2.89      2.90 o 
  -4  20   1        0.11        0.88      1.73 o 
  -3  20   1        3.02        1.69      1.59 o 
  -2  20   1     1505.02     1526.96     17.37 o 
  -1  20   1      492.00      436.42      7.61 o 
   0  20   1       59.63       54.38      2.63 o 
   1  20   1        0.14       -0.85      1.48 o 
   2  20   1      643.43      644.02     11.58 o 
   3  20   1      148.12      130.80     10.90 o 
   4  20   1       23.77       21.02      6.04 o 
   5  20   1      152.76      169.54     12.11 o 
   6  20   1      140.78      128.60     13.73 o 
  -6  21   1        4.01        1.08      3.87 o 
  -5  21   1       59.31       62.90      6.15 o 
  -4  21   1        8.92        5.36      2.10 o 
  -3  21   1      169.11      192.20      5.77 o 
  -2  21   1       28.49       27.56      2.53 o 
  -1  21   1     1387.19     1386.31     16.22 o 
   0  21   1      720.18      741.85     11.43 o 
   1  21   1     1325.45     1366.96     16.99 o 
   2  21   1       31.63       28.26      3.61 o 
   3  21   1      234.71      263.64     21.84 o 
   4  21   1       31.27       38.93      7.24 o 
   5  21   1       59.01       66.45     11.25 o 
   6  21   1        9.01       10.74      5.01 o 
  -6  22   1        0.09        0.86      3.96 o 
  -5  22   1        1.49       -1.66      3.00 o 
  -4  22   1      223.92      213.78      7.45 o 
  -3  22   1      328.70      282.99      7.84 o 
  -2  22   1      181.45      163.10      4.92 o 
  -1  22   1     2187.44     2191.28     23.09 o 
   0  22   1      764.99      738.51     10.63 o 
   1  22   1      995.94      982.67     23.00 o 
   2  22   1      484.16      510.98     14.26 o 
   3  22   1      101.87      116.50     10.84 o 
   4  22   1       55.14       63.31      8.93 o 
   5  22   1        6.03        7.62      4.83 o 
  -6  23   1        0.62       -2.60      4.12 o 
  -5  23   1      112.06      100.02      9.14 o 
  -4  23   1       64.24       81.52      8.74 o 
  -3  23   1      657.38      604.40     11.96 o 
  -2  23   1      298.32      347.88      7.74 o 
  -1  23   1      184.98      191.90      5.31 o 
   0  23   1      410.96      387.13      8.28 o 
   1  23   1       76.69       66.92     12.67 o 
   2  23   1      267.07      288.94     10.84 o 
   3  23   1      137.84      133.64     11.58 o 
   4  23   1       55.12       51.11      8.54 o 
   5  23   1        8.90        2.27      4.34 o 
  -6  24   1       10.95        5.00      4.40 o 
  -5  24   1        9.30        8.25      5.58 o 
  -4  24   1       36.80       38.75      7.35 o 
  -3  24   1      318.51      292.72      8.25 o 
  -2  24   1      638.20      562.60     10.33 o 
  -1  24   1        0.38        5.80      1.72 o 
   0  24   1        6.28        4.40      2.00 o 
   1  24   1        6.34        1.89      3.64 o 
   2  24   1      152.28      172.96     11.01 o 
   3  24   1      890.32      836.70     25.96 o 
   4  24   1      124.22      132.25     12.69 o 
   5  24   1       28.37       31.81      6.85 o 
  -6  25   1        9.66        5.98      4.70 o 
  -5  25   1       12.01        3.96      4.33 o 
  -4  25   1      188.16      163.36     16.45 o 
  -3  25   1      123.75      133.69      8.75 o 
  -2  25   1      104.11      129.04      6.87 o 
  -1  25   1      189.82      175.44     12.20 o 
   0  25   1        0.12        1.28      2.54 o 
   1  25   1       77.19       84.65      6.56 o 
   2  25   1      285.83      276.11     16.37 o 
   3  25   1      445.08      463.54     18.96 o 
   4  25   1       43.54       41.95      8.17 o 
   5  25   1       34.40       39.50      7.22 o 
  -6  26   1       10.27        9.68      5.26 o 
  -5  26   1       11.85        9.60      5.60 o 
  -4  26   1       34.23       43.63     12.31 o 
  -3  26   1        2.77        0.94      3.62 o 
  -2  26   1      627.61      595.31     13.54 o 
  -1  26   1     1154.02     1156.95     23.81 o 
   0  26   1       95.32      106.00      9.79 o 
   1  26   1        0.00       -3.39      2.63 o 
   2  26   1       30.57       19.86      5.65 o 
   3  26   1      230.19      239.72     13.98 o 
   4  26   1       40.51       46.86      8.52 o 
   5  26   1       14.34       12.17      5.23 o 
  -6  27   1       37.43       25.37      7.70 o 
  -5  27   1       77.83       66.01      9.88 o 
  -4  27   1       60.88       62.57     12.31 o 
  -3  27   1      157.62      162.18     11.47 o 
  -2  27   1        7.79        2.90      4.15 o 
  -1  27   1       22.73       29.77      6.11 o 
   0  27   1        0.00        2.62      3.96 o 
   1  27   1       15.97       11.51      6.06 o 
   2  27   1      224.63      234.58     20.37 o 
   3  27   1      266.03      275.15     14.94 o 
   4  27   1       11.93       13.89      7.81 o 
   5  27   1       39.49       42.97      8.59 o 
  -5  28   1       45.03       39.53      8.25 o 
  -4  28   1        2.33        1.48      6.85 o 
  -3  28   1       36.56       40.96     11.19 o 
  -2  28   1        0.48        8.18      6.64 o 
  -1  28   1       20.33       18.32      4.22 o 
   0  28   1      154.51      163.98     11.93 o 
   1  28   1       11.63       18.99      5.18 o 
   2  28   1        3.14        3.23      6.30 o 
   3  28   1       16.54       20.23      6.60 o 
   4  28   1      188.88      172.14     15.91 o 
   5  28   1        0.68        1.76      4.77 o 
  -5  29   1       37.53       56.45      7.80 o 
  -4  29   1       18.19       13.85      6.43 o 
  -3  29   1       11.85        9.44      8.37 o 
  -2  29   1       16.89       23.71      8.30 o 
  -1  29   1        8.31        9.96      5.07 o 
   0  29   1      201.56      196.34     12.18 o 
   1  29   1      196.60      215.53     10.05 o 
   2  29   1        1.93        4.04      7.30 o 
   3  29   1      519.08      530.95     29.30 o 
   4  29   1        1.67        6.36      5.69 o 
  -5  30   1       69.13       76.62      9.25 o 
  -4  30   1      226.46      239.73     15.42 o 
  -3  30   1        5.90       15.69      8.11 o 
  -2  30   1      573.28      549.08     31.03 o 
  -1  30   1        8.89        4.22      4.60 o 
   0  30   1      303.48      323.02     15.95 o 
   1  30   1        6.83        1.15      4.13 o 
   2  30   1      354.85      383.14     17.11 o 
   3  30   1        3.48        3.46      5.12 o 
   4  30   1        0.32        4.13      5.15 o 
  -5  31   1      368.33      428.13     17.44 o 
  -4  31   1        9.91        3.30      5.75 o 
  -3  31   1      327.50      391.94     26.66 o 
  -2  31   1      193.95      201.43     19.04 o 
  -1  31   1       64.31       55.19      8.42 o 
   0  31   1      126.70      155.17     13.33 o 
   1  31   1       77.89       87.83     10.30 o 
   2  31   1       85.80       98.38     10.76 o 
   3  31   1        5.67       12.74      5.46 o 
   4  31   1       39.78       30.04      7.83 o 
  -5  32   1      384.16      440.52     21.59 o 
  -4  32   1       80.17       69.87     10.52 o 
  -3  32   1       59.95       60.02     12.69 o 
  -2  32   1      105.31       77.35     13.91 o 
  -1  32   1       12.34       10.52     11.44 o 
   0  32   1        1.66        7.12      5.12 o 
   1  32   1      265.34      314.41     16.59 o 
   2  32   1      313.13      313.57     16.12 o 
   3  32   1        0.03       -6.02      6.64 o 
   4  32   1       82.99       87.29     11.37 o 
  -4  33   1       35.51       24.15      7.45 o 
  -3  33   1       32.49       23.56      6.93 o 
  -2  33   1       12.85        4.17      3.75 o 
  -1  33   1      486.53      491.72     23.58 o 
   0  33   1        3.50       15.38      6.06 o 
   1  33   1      305.85      324.29     20.44 o 
   2  33   1       60.76       74.39     13.41 o 
   3  33   1       23.04       16.14      6.40 o 
  -4  34   1       72.95       75.96     11.27 o 
  -3  34   1       62.14       74.50     10.09 o 
  -2  34   1      150.09       31.22      8.72 o 
  -1  34   1       22.52       38.33      8.78 o 
   0  34   1     1368.15     1510.98     40.56 o 
   1  34   1        5.32        2.50      6.33 o 
   2  34   1       68.95       63.51     14.37 o 
   3  34   1        3.44        7.90     11.98 o 
  -4  35   1        5.37       14.22     10.34 o 
  -3  35   1      190.70      223.32     15.63 o 
  -2  35   1        5.77       10.65      8.11 o 
  -1  35   1      173.01      192.42     14.46 o 
   0  35   1       82.26      100.01     11.61 o 
   1  35   1      370.25      373.63     27.53 o 
   2  35   1        0.63      -13.49      6.74 o 
   3  35   1      156.66      185.99     21.04 o 
  -3  36   1        1.60       -1.35      7.41 o 
  -2  36   1      100.38      105.20     18.63 o 
  -1  36   1       56.25       68.17     20.09 o 
   0  36   1       31.75       22.27      7.28 o 
   1  36   1       35.66       14.13     10.00 o 
   2  36   1       22.38       26.20     10.44 o 
  -3  37   1      290.19      353.28     28.36 o 
  -2  37   1        1.45        1.49      8.42 o 
  -1  37   1       79.24       73.75     10.64 o 
   0  37   1       12.51       12.43      6.09 o 
   1  37   1      120.29      131.35     19.93 o 
   2  37   1      125.02      123.93     19.96 o 
  -2  38   1      245.49      260.04     29.22 o 
  -1  38   1       40.75       52.15     14.45 o 
   0  38   1       28.58       35.07      7.80 o 
   1  38   1      113.18      134.10     21.11 o 
  -2  39   1        0.88       -7.69      6.93 o 
  -1  39   1      122.58      123.77     19.97 o 
   0  39   1       24.63       39.46     35.61 o 
   1  39   1      101.20      110.84     20.01 o 
  -8   0   2      132.16      126.45     20.44 o 
  -7   0   2      113.24      132.56      9.08 o 
  -6   0   2      724.67      702.73     16.70 o 
  -5   0   2      688.55      703.14     12.38 o 
  -4   0   2      186.13      149.86      5.74 o 
  -3   0   2     2451.00     2556.13     30.33 o 
  -2   0   2     2492.24     2274.39     26.93 o 
  -1   0   2     3320.20     3407.10     27.94 o 
   0   0   2    33241.22    31937.19    513.52 o 
   1   0   2      284.59      297.74      5.04 o 
   2   0   2      670.61      824.99      8.13 o 
   3   0   2       46.92       48.56      2.74 o 
   4   0   2      490.19      454.11     16.67 o 
   5   0   2       19.43       13.81      5.23 o 
   6   0   2        4.65        2.07      4.16 o 
  -8   1   2       11.03        5.61      5.77 o 
  -7   1   2      253.95      254.16      8.51 o 
  -6   1   2       31.55       34.65      3.60 o 
  -5   1   2       27.00       17.92      1.87 o 
  -4   1   2      121.88      116.75      2.47 o 
  -3   1   2       51.49       44.65      1.87 o 
  -2   1   2     3662.53     3554.01     23.88 o 
  -1   1   2    11040.85    10896.35     74.78 o 
   0   1   2    10985.46    11398.77     98.47 o 
   1   1   2      694.49      648.79      5.45 o 
   2   1   2       33.81       32.87      1.25 o 
   3   1   2     1520.91     1514.85     10.51 o 
   4   1   2       64.67       65.36      5.28 o 
   5   1   2        1.70        1.93      2.56 o 
   6   1   2       59.15       67.17      6.69 o 
  -8   2   2       47.67       63.91     14.58 o 
  -7   2   2        0.22       -1.54      2.77 o 
  -6   2   2     1001.34      977.61     14.50 o 
  -5   2   2      381.41      415.52      6.39 o 
  -4   2   2      107.40       94.40      2.23 o 
  -3   2   2      402.61      381.50      5.11 o 
  -2   2   2     2089.58     2069.13     13.71 o 
  -1   2   2     3787.47     3960.46     27.75 o 
   0   2   2      223.42      275.16      3.15 o 
   1   2   2     5454.75     5801.40     31.58 o 
   2   2   2      193.52      155.24      2.28 o 
   3   2   2       92.87      106.44      2.42 o 
   4   2   2      374.28      358.94     10.90 o 
   5   2   2       78.23       74.49      6.35 o 
   6   2   2        1.96        5.01      3.12 o 
  -8   3   2       69.79       89.94     12.10 o 
  -7   3   2      407.59      412.35     14.82 o 
  -6   3   2       32.48       32.13      3.09 o 
  -5   3   2     3730.84     3619.99     33.59 o 
  -4   3   2       56.38       57.95      1.93 o 
  -3   3   2       71.70      119.54      2.07 o 
  -2   3   2      112.41      148.98      1.99 o 
  -1   3   2     3346.05     3218.83     22.41 o 
   0   3   2        6.77        1.18      0.63 o 
   1   3   2      328.71      407.35      3.39 o 
   2   3   2     7145.26     7826.29     39.79 o 
   3   3   2     1047.09     1029.35      7.99 o 
   4   3   2      335.44      352.68      8.18 o 
   5   3   2       34.87       31.62      4.45 o 
   6   3   2      119.93      117.91      8.93 o 
  -8   4   2       87.85      108.15     11.31 o 
  -7   4   2       82.11       94.44      6.26 o 
  -6   4   2      971.58      927.01     19.34 o 
  -5   4   2       55.05       53.85      2.80 o 
  -4   4   2       93.97      106.40      2.69 o 
  -3   4   2     1384.14     1448.23     12.61 o 
  -2   4   2      666.75      651.02      5.19 o 
  -1   4   2     4696.70     4814.18     33.51 o 
   0   4   2        0.53        0.77      0.38 o 
   1   4   2     2564.59     2621.98     15.44 o 
   2   4   2    10328.55    11060.69     55.24 o 
   3   4   2       60.26       64.61      2.06 o 
   4   4   2      612.41      580.82     11.88 o 
   5   4   2      365.46      381.75     11.82 o 
   6   4   2        2.17        0.20      2.97 o 
  -8   5   2       26.58       24.94      6.35 o 
  -7   5   2      165.82      151.70      7.86 o 
  -6   5   2        4.92        8.46      2.64 o 
  -5   5   2      356.29      332.70      5.85 o 
  -4   5   2      135.91      163.23      3.45 o 
  -3   5   2      254.17      289.93      4.35 o 
  -2   5   2      148.19      157.24      2.17 o 
  -1   5   2     2652.68     2673.01     19.38 o 
   0   5   2      415.08      450.88      4.51 o 
   1   5   2       45.29       34.01      1.12 o 
   2   5   2     2369.27     2630.75     14.97 o 
   3   5   2     1722.73     1748.77     12.14 o 
   4   5   2       20.92       20.13      2.93 o 
   5   5   2        0.02        1.56      2.42 o 
   6   5   2      117.55      114.98     10.19 o 
  -8   6   2      224.06      233.47     12.17 o 
  -7   6   2       24.12       34.13      4.19 o 
  -6   6   2     1636.44     1559.67     20.35 o 
  -5   6   2      272.63      274.29      4.83 o 
  -4   6   2        1.32       -0.10      0.83 o 
  -3   6   2       11.73       18.50      1.20 o 
  -2   6   2     1565.17     1411.77     10.83 o 
  -1   6   2       31.01       18.47      1.13 o 
   0   6   2      876.94      937.93      8.10 o 
   1   6   2       27.28       17.32      0.91 o 
   2   6   2        1.69        0.37      0.63 o 
   3   6   2      244.96      248.30      3.83 o 
   4   6   2      552.61      530.69     11.20 o 
   5   6   2      117.96      121.08      7.80 o 
   6   6   2       28.81       28.77      8.70 o 
  -8   7   2       65.91       68.10     10.27 o 
  -7   7   2      291.70      279.60      9.23 o 
  -6   7   2       97.61      101.43      5.35 o 
  -5   7   2      502.45      457.62      6.88 o 
  -4   7   2       43.53       44.41      2.36 o 
  -3   7   2       21.09       25.28      1.43 o 
  -2   7   2      523.86      467.42      5.20 o 
  -1   7   2     4491.26     4461.85     35.75 o 
   0   7   2      947.16      905.85      8.00 o 
   1   7   2       35.70       56.34      1.36 o 
   2   7   2      264.20      263.22      3.36 o 
   3   7   2     2116.41     2141.70     16.35 o 
   4   7   2      238.81      232.40     11.91 o 
   5   7   2       17.91        8.84      4.24 o 
   6   7   2       70.31       73.75      8.23 o 
  -8   8   2        7.60        8.61      4.77 o 
  -7   8   2      141.25      127.41      7.34 o 
  -6   8   2      294.97      274.71      7.55 o 
  -5   8   2        1.84        1.36      1.27 o 
  -4   8   2       18.21       11.66      1.41 o 
  -3   8   2      466.16      490.94      5.68 o 
  -2   8   2     6673.11     6733.69     50.75 o 
  -1   8   2     3090.34     3291.97     25.40 o 
   0   8   2     1029.42     1069.97      8.81 o 
   1   8   2      148.35      136.01      2.07 o 
   2   8   2        5.18        1.31      0.71 o 
   3   8   2      575.92      587.12      7.76 o 
   4   8   2       18.75       21.23      2.82 o 
   5   8   2        3.21        3.11      2.52 o 
   6   8   2        2.78        2.49      3.70 o 
  -8   9   2       15.19       12.31      4.86 o 
  -7   9   2      195.19      184.83      8.23 o 
  -6   9   2      258.56      247.07      7.26 o 
  -5   9   2      608.07      567.76      8.32 o 
  -4   9   2       75.46       71.38      4.28 o 
  -3   9   2       44.88       32.28      1.67 o 
  -2   9   2     4488.18     4983.05     36.53 o 
  -1   9   2      448.81      480.49      5.44 o 
   0   9   2      368.84      413.51      4.53 o 
   1   9   2      926.59     1011.77      7.52 o 
   2   9   2      696.61      693.10      5.88 o 
   3   9   2       11.86       22.66      2.33 o 
   4   9   2      189.09      179.66      6.30 o 
   5   9   2        9.34       12.08      4.18 o 
   6   9   2       33.06       39.67     11.97 o 
  -8  10   2       77.69       68.28      8.59 o 
  -7  10   2       19.64       19.70      3.72 o 
  -6  10   2        5.57        7.29      2.41 o 
  -5  10   2       50.32       53.75      3.05 o 
  -4  10   2        3.15        2.32      1.34 o 
  -3  10   2      380.05      409.92      5.94 o 
  -2  10   2       39.17       42.53      1.73 o 
  -1  10   2      186.68      195.25      4.87 o 
   0  10   2       24.80       24.26      1.26 o 
   1  10   2       89.67      100.44      1.80 o 
   2  10   2       89.57       88.07      2.19 o 
   3  10   2       81.19       95.69      5.55 o 
   4  10   2        7.35        2.93      2.00 o 
   5  10   2        2.99        2.46      3.17 o 
   6  10   2       20.21       23.54      5.49 o 
  -8  11   2       40.34       44.66      9.17 o 
  -7  11   2       85.48       79.10      6.12 o 
  -6  11   2     1342.95     1340.45     18.88 o 
  -5  11   2       40.83       46.52      3.00 o 
  -4  11   2      218.30      236.18      5.35 o 
  -3  11   2       90.47       98.18      2.40 o 
  -2  11   2      619.83      802.53      7.76 o 
  -1  11   2     5872.27     6135.07     49.55 o 
   0  11   2      392.00      422.40      5.75 o 
   1  11   2        2.62        4.19      0.78 o 
   2  11   2       65.54       63.83      1.88 o 
   3  11   2      685.33      653.51     11.88 o 
   4  11   2        3.22        5.26      2.30 o 
   5  11   2        0.10       -1.56      2.93 o 
   6  11   2        4.18        3.73      4.89 o 
  -8  12   2       92.40       81.84      9.35 o 
  -7  12   2      451.52      438.54     13.77 o 
  -6  12   2      574.41      549.04     11.13 o 
  -5  12   2      107.35      101.54      4.31 o 
  -4  12   2        0.05        0.96      1.27 o 
  -3  12   2      148.60      176.72      3.36 o 
  -2  12   2      362.71      337.22      4.51 o 
  -1  12   2     3857.98     4435.85     33.11 o 
   0  12   2      430.97      442.06      5.05 o 
   1  12   2      260.98      302.56      3.60 o 
   2  12   2      215.46      239.66      3.56 o 
   3  12   2       26.54       30.40      3.16 o 
   4  12   2      365.26      359.11     11.19 o 
   5  12   2        0.04        4.03      3.28 o 
   6  12   2       16.79       18.53      6.04 o 
  -8  13   2       43.39       46.91      7.58 o 
  -7  13   2      133.22      135.62     11.06 o 
  -6  13   2       79.51       82.97      6.28 o 
  -5  13   2       64.37       70.49      3.70 o 
  -4  13   2       29.76       20.13      2.21 o 
  -3  13   2       42.83       47.73      2.28 o 
  -2  13   2      310.48      378.66      5.57 o 
  -1  13   2        0.01       -0.72      0.57 o 
   0  13   2       23.85       39.49      1.66 o 
   1  13   2     1067.87     1151.54      9.46 o 
   2  13   2      155.74      154.80      2.71 o 
   3  13   2       10.91        8.66      2.63 o 
   4  13   2      149.72      143.80      7.98 o 
   5  13   2      108.91      102.65      9.16 o 
   6  13   2       15.25       10.73      5.27 o 
  -8  14   2        2.03        5.40      4.43 o 
  -7  14   2       28.68       28.47      4.99 o 
  -6  14   2      205.50      230.98      6.69 o 
  -5  14   2       53.92       52.54      3.26 o 
  -4  14   2      622.75      652.14      9.82 o 
  -3  14   2      887.37      875.87      9.89 o 
  -2  14   2      737.58      770.21      8.83 o 
  -1  14   2       21.07       40.23      1.64 o 
   0  14   2      475.97      538.28      6.04 o 
   1  14   2      116.21      110.70      2.33 o 
   2  14   2       18.67       25.73      1.55 o 
   3  14   2       92.16       93.29      5.01 o 
   4  14   2      100.77       77.52     14.23 o 
   5  14   2       46.51       42.12      7.87 o 
   6  14   2       19.42       23.31      6.71 o 
  -7  15   2      153.03      153.52     11.79 o 
  -6  15   2       80.78       86.44      4.91 o 
  -5  15   2        0.56        0.47      1.65 o 
  -4  15   2      141.52      146.06      4.54 o 
  -3  15   2       34.77       34.22      2.51 o 
  -2  15   2        1.31        0.27      0.94 o 
  -1  15   2       49.75       53.27      1.98 o 
   0  15   2     2533.59     2651.28     20.08 o 
   1  15   2       70.36       67.13      2.70 o 
   2  15   2        0.04        0.98      1.01 o 
   3  15   2       65.97       73.84      5.35 o 
   4  15   2        1.65        1.13      4.22 o 
   5  15   2        9.50        7.15      5.53 o 
   6  15   2       43.59       46.85      8.34 o 
  -7  16   2       20.04       27.37      5.73 o 
  -6  16   2       58.67       67.21      5.19 o 
  -5  16   2       10.90       11.14      2.23 o 
  -4  16   2      123.78      115.63      4.31 o 
  -3  16   2       13.95       14.33      1.91 o 
  -2  16   2       27.60       22.33      1.79 o 
  -1  16   2      439.85      391.57      5.35 o 
   0  16   2     1025.22     1030.68      9.77 o 
   1  16   2      118.82      152.96      2.89 o 
   2  16   2      709.77      718.91      8.81 o 
   3  16   2        2.40       -1.35      3.27 o 
   4  16   2       59.87       86.10      9.49 o 
   5  16   2       82.96       78.79      9.03 o 
   6  16   2       72.83       79.54     10.84 o 
  -7  17   2      264.39      306.18     14.19 o 
  -6  17   2        8.86        6.35      2.32 o 
  -5  17   2      212.23      205.10      6.01 o 
  -4  17   2        9.78        8.72      1.79 o 
  -3  17   2        8.59        8.27      1.70 o 
  -2  17   2       56.44       54.04      2.65 o 
  -1  17   2      514.34      522.46      6.60 o 
   0  17   2     2217.52     2211.65     17.04 o 
   1  17   2     2482.38     2526.16     18.38 o 
   2  17   2      393.90      399.84      6.68 o 
   3  17   2       36.74       45.73      7.12 o 
   4  17   2       57.81       54.88      8.04 o 
   5  17   2      203.08      196.20     12.47 o 
  -7  18   2       66.55       70.16      8.30 o 
  -6  18   2        1.50        0.32      2.04 o 
  -5  18   2        6.71       11.19      2.27 o 
  -4  18   2      336.74      307.27      6.81 o 
  -3  18   2        4.39        6.48      1.66 o 
  -2  18   2        4.96        4.87      1.85 o 
  -1  18   2      179.85      196.24      4.07 o 
   0  18   2        4.02        6.55      1.38 o 
   1  18   2      750.67      721.95      9.24 o 
   2  18   2       92.31       96.76      3.93 o 
   3  18   2        5.37        4.99      4.31 o 
   4  18   2       46.92       52.79     18.68 o 
   5  18   2      252.14      254.02     12.87 o 
  -7  19   2       29.53       28.62      6.29 o 
  -6  19   2       14.10       14.23      3.05 o 
  -5  19   2        1.65       -1.44      1.79 o 
  -4  19   2       78.17       57.82      3.63 o 
  -3  19   2       32.79       31.70      2.77 o 
  -2  19   2       11.90        9.47      1.71 o 
  -1  19   2      361.85      333.49      5.43 o 
   0  19   2       29.12       28.05      2.27 o 
   1  19   2      297.65      291.87      5.60 o 
   2  19   2       18.91       17.37      3.22 o 
   3  19   2       78.59       86.19      9.15 o 
   4  19   2       19.98       30.70     10.32 o 
   5  19   2        2.72        1.83      3.79 o 
  -7  20   2        0.94        5.62      4.58 o 
  -6  20   2       83.61       87.15      6.42 o 
  -5  20   2      306.44      321.24      7.77 o 
  -4  20   2       37.16       54.48      3.89 o 
  -3  20   2       16.49       15.89      2.29 o 
  -2  20   2      166.99      127.14      4.25 o 
  -1  20   2      249.97      271.31      5.05 o 
   0  20   2     3714.27     3646.60     33.14 o 
   1  20   2     1745.79     1703.07     17.10 o 
   2  20   2      177.94      197.16     11.42 o 
   3  20   2       25.82       20.93      6.14 o 
   4  20   2       29.63       38.13      7.33 o 
   5  20   2        7.73       12.05      5.06 o 
  -7  21   2      174.68      183.03     13.02 o 
  -6  21   2        9.74        3.43      3.44 o 
  -5  21   2      278.00      298.64      7.57 o 
  -4  21   2       50.28       69.05      4.41 o 
  -3  21   2     1554.79     1343.93     23.60 o 
  -2  21   2       19.32       26.25      2.97 o 
  -1  21   2     1389.63     1342.46     13.62 o 
   0  21   2     2283.44     2196.76     22.17 o 
   1  21   2      201.17      198.92      4.80 o 
   2  21   2       54.54       63.24      8.56 o 
   3  21   2        0.80        4.96      4.27 o 
   4  21   2      227.01      250.28     14.64 o 
   5  21   2       66.81       73.73      8.82 o 
  -7  22   2      196.44      196.58     16.82 o 
  -6  22   2       53.36       60.22      6.47 o 
  -5  22   2       60.02       65.75      4.42 o 
  -4  22   2      555.27      566.52     10.84 o 
  -3  22   2       50.46       26.40      3.04 o 
  -2  22   2       35.84       34.36      2.79 o 
  -1  22   2     3697.17     3610.65     32.04 o 
   0  22   2      450.19      446.18      8.05 o 
   1  22   2      214.70      205.24      6.38 o 
   2  22   2       26.98       33.35      9.61 o 
   3  22   2      205.77      222.18     12.92 o 
   4  22   2      216.83      208.65     13.93 o 
   5  22   2       23.51       24.57      8.96 o 
  -7  23   2      156.85      139.34     14.47 o 
  -6  23   2        0.15       -2.07      3.27 o 
  -5  23   2      391.91      376.32      9.55 o 
  -4  23   2      183.16      195.93      6.47 o 
  -3  23   2        0.84        6.78      2.40 o 
  -2  23   2      220.32      170.45      5.16 o 
  -1  23   2       51.61       54.03      3.30 o 
   0  23   2     1426.38     1429.18     16.51 o 
   1  23   2      832.96      830.23     16.25 o 
   2  23   2      776.39      723.65     36.55 o 
   3  23   2      216.01      217.79     22.62 o 
   4  23   2      356.90      370.35     18.26 o 
   5  23   2      231.67      226.08     13.33 o 
  -6  24   2      467.92      458.76     17.05 o 
  -5  24   2       74.15       83.96      6.24 o 
  -4  24   2      486.01      515.62     10.68 o 
  -3  24   2       28.78       26.43      3.66 o 
  -2  24   2      407.92      427.32      9.58 o 
  -1  24   2       29.67       34.43      3.13 o 
   0  24   2       96.20       91.09      4.18 o 
   1  24   2      128.70      149.62      6.90 o 
   2  24   2     1272.54     1251.31     31.90 o 
   3  24   2      208.96      236.37     13.86 o 
   4  24   2      287.43      328.94     23.99 o 
   5  24   2      220.65      227.66     13.54 o 
  -6  25   2        4.00        3.18      4.38 o 
  -5  25   2      284.38      282.97     10.97 o 
  -4  25   2      547.65      564.02     11.43 o 
  -3  25   2       77.17       88.01      6.09 o 
  -2  25   2     1005.65      897.61     17.52 o 
  -1  25   2      605.22      556.56     10.39 o 
   0  25   2      351.06      335.14      7.68 o 
   1  25   2      545.29      531.84     15.36 o 
   2  25   2       72.66       79.81      8.96 o 
   3  25   2      997.13      999.33     35.10 o 
   4  25   2       28.69       37.43      8.44 o 
  -6  26   2      276.33      263.61     13.52 o 
  -5  26   2      262.18      267.43     12.75 o 
  -4  26   2      175.55      188.47      8.34 o 
  -3  26   2       63.24       58.50      5.20 o 
  -2  26   2      331.63      304.01      8.37 o 
  -1  26   2       52.67       72.88      4.98 o 
   0  26   2      286.96      292.40      7.93 o 
   1  26   2      169.01      165.86      8.94 o 
   2  26   2      256.04      254.54     19.53 o 
   3  26   2       18.61       29.14     12.70 o 
   4  26   2        3.11       11.98      5.71 o 
  -6  27   2       16.00       15.66      5.69 o 
  -5  27   2      276.22      295.23     13.47 o 
  -4  27   2       94.76      120.25     18.44 o 
  -3  27   2      802.16      794.50     22.40 o 
  -2  27   2       36.75       28.90      3.99 o 
  -1  27   2      355.64      389.13     19.52 o 
   0  27   2      413.20      429.54     17.43 o 
   1  27   2        8.90        9.88      5.37 o 
   2  27   2        0.70       -1.74      3.66 o 
   3  27   2       24.45       34.76      7.38 o 
   4  27   2     1197.03     1275.45     37.38 o 
  -6  28   2      114.50      114.72     10.97 o 
  -5  28   2       74.68       75.67      8.77 o 
  -4  28   2      104.19      114.00     17.41 o 
  -3  28   2       94.85      112.34     10.72 o 
  -2  28   2      470.46      474.35     14.61 o 
  -1  28   2     1018.16      984.37     28.24 o 
   0  28   2      828.86      820.33     25.68 o 
   1  28   2      471.28      476.78     28.01 o 
   2  28   2       22.68       26.41      5.89 o 
   3  28   2      175.92      219.30     34.25 o 
   4  28   2      324.74      318.05     23.02 o 
  -6  29   2      189.71      184.18     13.55 o 
  -5  29   2       57.74       59.47      9.81 o 
  -4  29   2       70.95       74.58     14.90 o 
  -3  29   2      330.65      363.87     24.50 o 
  -2  29   2        0.57        0.57      3.68 o 
  -1  29   2      113.29      113.41     10.99 o 
   0  29   2       90.26       93.04     10.28 o 
   1  29   2       77.69       94.96     12.32 o 
   2  29   2       15.48        5.20      8.22 o 
   3  29   2        0.05        1.82      5.13 o 
   4  29   2       16.82       22.15     13.73 o 
  -5  30   2       60.98       68.63     16.45 o 
  -4  30   2      213.45      251.94     22.55 o 
  -3  30   2        1.08        2.13      5.31 o 
  -2  30   2       32.48       34.05      6.49 o 
  -1  30   2       26.15       27.73      6.50 o 
   0  30   2      248.92      301.84     15.70 o 
   1  30   2        3.90        3.15      5.27 o 
   2  30   2        0.64        4.82      4.14 o 
   3  30   2      180.95      176.92     29.27 o 
   4  30   2       59.85       76.09     10.91 o 
  -5  31   2       31.17       17.34      7.47 o 
  -4  31   2       13.34       10.62      8.93 o 
  -3  31   2       50.67       53.29     11.52 o 
  -2  31   2       38.74       20.28      7.22 o 
  -1  31   2      567.99      594.88     22.00 o 
   0  31   2      315.83      324.96     16.39 o 
   1  31   2      527.15      594.84     22.95 o 
   2  31   2        0.02        6.76      4.42 o 
   3  31   2       23.25       20.92      6.48 o 
  -5  32   2      237.18      250.40     17.88 o 
  -4  32   2      778.50      923.39     46.21 o 
  -3  32   2       13.36       11.05      6.99 o 
  -2  32   2      145.10      120.07     17.68 o 
  -1  32   2        4.23       12.16      5.62 o 
   0  32   2      137.45      152.12     13.47 o 
   1  32   2      267.72      295.63     24.11 o 
   2  32   2        0.18        1.25      4.39 o 
   3  32   2        5.25        3.07      4.68 o 
  -5  33   2       42.56       49.63     11.29 o 
  -4  33   2       30.09       37.83     12.96 o 
  -3  33   2       34.53       15.67      8.83 o 
  -2  33   2       64.90       80.09     15.18 o 
  -1  33   2       89.22      109.49     11.57 o 
   0  33   2      228.74      256.27     21.38 o 
   1  33   2      139.14      149.42     20.08 o 
   2  33   2       42.49       50.50     12.45 o 
   3  33   2       16.13       24.86      7.14 o 
  -4  34   2      566.93      619.22     25.11 o 
  -3  34   2        5.68      -10.65      5.32 o 
  -2  34   2       90.24       99.94     16.43 o 
  -1  34   2       19.59       39.50     17.85 o 
   0  34   2       32.91       41.71      8.25 o 
   1  34   2        0.01        5.19      8.08 o 
   2  34   2       42.68       25.47     11.73 o 
   3  34   2        0.37        1.11     10.62 o 
  -4  35   2      444.71      516.29     23.36 o 
  -3  35   2       75.58       71.98     14.58 o 
  -2  35   2        6.84       20.10      8.59 o 
  -1  35   2       39.51       34.56      7.90 o 
   0  35   2        0.25        3.69      9.37 o 
   1  35   2      117.97      167.03     22.33 o 
   2  35   2       74.74       80.06     16.52 o 
  -4  36   2      172.82      200.15     30.28 o 
  -3  36   2       27.85       59.50     13.44 o 
  -2  36   2      121.30      152.62     21.85 o 
  -1  36   2       38.04       50.61      9.95 o 
   0  36   2        2.85        0.93     10.54 o 
   1  36   2      150.72      148.99     21.68 o 
   2  36   2       12.73       35.53     11.73 o 
  -3  37   2       23.52       30.90     10.53 o 
  -2  37   2       30.26       33.49     11.31 o 
  -1  37   2        1.37       -0.57      5.44 o 
   0  37   2       52.05       43.49      9.13 o 
   1  37   2       20.45       56.21     13.90 o 
  -3  38   2        4.07       17.31      8.52 o 
  -2  38   2        6.52       35.97     11.15 o 
  -1  38   2       17.96       40.62      8.86 o 
   0  38   2        0.79        3.57      6.11 o 
   1  38   2        0.03        6.08      9.08 o 
  -2  39   2       40.51       56.03     13.06 o 
  -1  39   2        8.61       18.93      8.96 o 
   0  39   2       12.64       19.23      9.18 o 
  -8   1   3       14.07        4.71      5.17 o 
  -7   1   3       19.51       18.27      3.12 o 
  -6   1   3      120.48      119.67      4.92 o 
  -5   1   3       89.97       86.19      3.14 o 
  -4   1   3     6361.28     6756.59     55.79 o 
  -3   1   3        0.04       -0.87      0.44 o 
  -2   1   3      366.95      377.35      3.99 o 
  -1   1   3      858.36      865.23      5.41 o 
   0   1   3     2289.72     2471.77     16.64 o 
   1   1   3     5220.47     5920.72     30.33 o 
   2   1   3     1182.13     1300.19      9.11 o 
   3   1   3      260.41      278.12      5.13 o 
   4   1   3        9.70        6.62      2.69 o 
   5   1   3       13.90        9.31      3.46 o 
   6   1   3        0.04        0.34      3.28 o 
  -8   2   3        7.95       13.33      4.38 o 
  -7   2   3       91.40       84.84      6.07 o 
  -6   2   3       48.71       47.73      3.21 o 
  -5   2   3        0.42        1.41      1.15 o 
  -4   2   3      102.04       92.85      2.88 o 
  -3   2   3      538.28      474.52      4.35 o 
  -2   2   3     2503.78     2533.35     18.56 o 
  -1   2   3      247.55      196.96      1.89 o 
   0   2   3     3360.15     3429.13     23.83 o 
   1   2   3     6066.61     6735.86     34.28 o 
   2   2   3      155.08      164.11      2.57 o 
   3   2   3       99.52      105.98      3.67 o 
   4   2   3        0.73        2.11      2.33 o 
   5   2   3        4.11        7.58      4.43 o 
   6   2   3       49.79       31.58      5.47 o 
  -8   3   3       72.98       67.85      6.47 o 
  -7   3   3       54.98       55.04      4.74 o 
  -6   3   3      134.21      150.84      5.05 o 
  -5   3   3       10.50        6.93      1.48 o 
  -4   3   3       43.61       50.21      2.22 o 
  -3   3   3       99.81      106.09      2.00 o 
  -2   3   3        0.04       -0.77      0.39 o 
  -1   3   3      704.27      717.45      5.07 o 
   0   3   3      123.18      137.92      3.09 o 
   1   3   3      533.35      600.70      4.61 o 
   2   3   3      130.53      137.27      2.34 o 
   3   3   3        2.08        6.60      1.33 o 
   4   3   3       16.02       14.35      3.34 o 
   5   3   3        0.03       -3.67      3.71 o 
   6   3   3        4.00        3.80      3.56 o 
  -8   4   3      147.48      144.28      8.04 o 
  -7   4   3      336.56      336.03      9.52 o 
  -6   4   3       26.64       19.85      2.63 o 
  -5   4   3        5.46        4.31      1.28 o 
  -4   4   3      408.02      412.71      5.87 o 
  -3   4   3      332.27      341.39      3.36 o 
  -2   4   3      788.20      832.71      5.81 o 
  -1   4   3      148.91      180.43      2.32 o 
   0   4   3       17.60       14.41      0.97 o 
   1   4   3     1412.83     1440.78      9.41 o 
   2   4   3        5.30        6.38      0.88 o 
   3   4   3       55.91       55.72      2.67 o 
   4   4   3       52.77       64.24      5.66 o 
   5   4   3        1.34        2.91      3.77 o 
   6   4   3        9.51        4.04     12.05 o 
  -8   5   3       62.85       63.57      6.32 o 
  -7   5   3        7.47        7.60      2.69 o 
  -6   5   3       38.51       34.08      3.16 o 
  -5   5   3       93.90       93.70      3.40 o 
  -4   5   3      600.38      625.09     11.77 o 
  -3   5   3      327.84      357.72      3.68 o 
  -2   5   3        8.51        0.29      0.43 o 
  -1   5   3        4.84        0.11      0.43 o 
   0   5   3       11.98       15.27      0.98 o 
   1   5   3     1000.63     1061.41      9.18 o 
   2   5   3      285.99      305.17      3.83 o 
   3   5   3      544.51      592.94      7.96 o 
   4   5   3       18.77       18.91      3.25 o 
   5   5   3       31.73       31.70      4.79 o 
   6   5   3       55.51       46.52     12.63 o 
  -8   6   3       84.94       79.55      6.20 o 
  -7   6   3      381.35      379.57     11.22 o 
  -6   6   3      138.98      134.94      5.49 o 
  -5   6   3       22.24       20.39      1.78 o 
  -4   6   3     1159.22     1126.59     11.47 o 
  -3   6   3       19.19       23.83      1.12 o 
  -2   6   3        0.93       -0.91      0.45 o 
  -1   6   3      981.98     1075.35      8.56 o 
   0   6   3      646.08      636.75      4.82 o 
   1   6   3      113.32      100.48      1.90 o 
   2   6   3       26.63       19.58      1.36 o 
   3   6   3     2209.12     2354.03     24.57 o 
   4   6   3      405.67      377.32     10.02 o 
   5   6   3      209.58      221.89      9.74 o 
   6   6   3        4.17       13.75      5.09 o 
  -8   7   3        0.29        2.23      2.72 o 
  -7   7   3      535.22      517.35     11.11 o 
  -6   7   3      293.20      297.60      8.09 o 
  -5   7   3      256.57      258.26      5.75 o 
  -4   7   3        9.16        9.39      1.15 o 
  -3   7   3       88.58       60.64      1.50 o 
  -2   7   3      865.97      865.00      7.85 o 
  -1   7   3     2527.39     2628.59     18.68 o 
   0   7   3     4188.34     4269.50     25.12 o 
   1   7   3     1029.38     1038.46     10.35 o 
   2   7   3     2239.27     2324.62     16.72 o 
   3   7   3     1535.25     1562.44     19.95 o 
   4   7   3      590.45      583.10     12.78 o 
   5   7   3      208.24      196.89      9.52 o 
   6   7   3       95.60       83.98     19.19 o 
  -8   8   3       90.15       93.08      6.70 o 
  -7   8   3      350.34      318.86      8.66 o 
  -6   8   3        0.13        4.07      2.02 o 
  -5   8   3       65.77       73.10      3.42 o 
  -4   8   3      570.61      542.07      7.93 o 
  -3   8   3       87.46       75.75      1.87 o 
  -2   8   3      470.05      562.33      5.85 o 
  -1   8   3     2408.87     2508.65     18.06 o 
   0   8   3        7.82        4.43      0.67 o 
   1   8   3      524.69      520.35      5.16 o 
   2   8   3      131.79      141.76      3.05 o 
   3   8   3        0.07        5.26      1.88 o 
   4   8   3       22.26       22.40      3.60 o 
   5   8   3      115.53      103.89      7.89 o 
  -8   9   3      395.36      394.49     11.61 o 
  -7   9   3       20.16       22.66      3.31 o 
  -6   9   3      142.83      144.85      5.85 o 
  -5   9   3     2415.83     2320.00     22.50 o 
  -4   9   3      768.51      723.50      9.65 o 
  -3   9   3      700.90      730.39      7.33 o 
  -2   9   3      446.93      467.43      5.27 o 
  -1   9   3     1486.88     1699.49     12.09 o 
   0   9   3       79.24       77.96      1.82 o 
   1   9   3      103.20      101.37      2.08 o 
   2   9   3      263.51      252.26      4.22 o 
   3   9   3      170.88      159.92      5.43 o 
   4   9   3       70.53       78.38      6.11 o 
   5   9   3       30.87       35.60      9.61 o 
  -8  10   3      104.06      106.66      7.14 o 
  -7  10   3      749.28      771.16     14.02 o 
  -6  10   3     2217.19     2096.46     24.92 o 
  -5  10   3       66.90       64.28      3.58 o 
  -4  10   3      486.73      488.81      7.25 o 
  -3  10   3      356.59      327.58      4.11 o 
  -2  10   3       49.60       55.98      2.14 o 
  -1  10   3      216.83      191.61      2.86 o 
   0  10   3       15.01       35.05      1.44 o 
   1  10   3     2180.33     2211.00     15.50 o 
   2  10   3     1231.64     1300.39     12.45 o 
   3  10   3      355.66      352.64      8.75 o 
   4  10   3      191.64      204.91      7.66 o 
   5  10   3        5.42        5.92      6.42 o 
  -8  11   3      229.18      234.03     10.85 o 
  -7  11   3       31.08       29.22      3.60 o 
  -6  11   3      211.59      190.59      6.39 o 
  -5  11   3     2049.04     1946.91     21.02 o 
  -4  11   3      114.52      124.10      3.64 o 
  -3  11   3      839.30      956.41      9.52 o 
  -2  11   3     1022.37      987.80      9.37 o 
  -1  11   3      476.40      651.34      6.21 o 
   0  11   3      506.55      465.86      5.19 o 
   1  11   3      400.64      417.89      4.49 o 
   2  11   3     1243.85     1284.96     12.43 o 
   3  11   3       38.16       33.06      3.50 o 
   4  11   3        9.67        6.04      2.84 o 
   5  11   3       34.52       33.53      6.99 o 
  -8  12   3        6.94        9.20      4.63 o 
  -7  12   3      128.78      134.10      6.83 o 
  -6  12   3      317.10      322.42      8.13 o 
  -5  12   3       67.80       54.82      3.42 o 
  -4  12   3     2461.74     2343.81     21.97 o 
  -3  12   3     2233.48     2344.21     18.44 o 
  -2  12   3     1561.47     1552.61     14.72 o 
  -1  12   3      383.22      392.52      4.57 o 
   0  12   3      332.56      326.39      4.34 o 
   1  12   3     2167.72     2182.81     16.09 o 
   2  12   3       86.35       72.72      3.18 o 
   3  12   3      559.92      572.45     13.20 o 
   4  12   3       94.14      107.07      7.34 o 
   5  12   3      176.46      163.11     16.98 o 
  -8  13   3       86.97       81.69      8.89 o 
  -7  13   3      436.83      430.02     10.44 o 
  -6  13   3       62.88       68.03      4.19 o 
  -5  13   3      166.83      169.19      5.10 o 
  -4  13   3        2.82        6.08      1.45 o 
  -3  13   3       98.24      138.88      3.33 o 
  -2  13   3      184.60      193.95      4.29 o 
  -1  13   3      337.58      371.23      5.20 o 
   0  13   3     2584.92     2664.40     20.50 o 
   1  13   3      997.81     1019.91      9.54 o 
   2  13   3      738.26      697.31      9.42 o 
   3  13   3      102.56      105.30      6.24 o 
   4  13   3      306.49      317.90     13.02 o 
   5  13   3       53.04       63.66     16.68 o 
  -8  14   3      843.24      835.79     24.41 o 
  -7  14   3      207.21      214.79      8.22 o 
  -6  14   3       23.64       26.55      3.02 o 
  -5  14   3      651.15      648.72     11.03 o 
  -4  14   3     1185.24     1118.85     12.96 o 
  -3  14   3      850.13      819.12     10.09 o 
  -2  14   3      122.80      174.90      3.73 o 
  -1  14   3       46.17       40.17      1.96 o 
   0  14   3     2104.93     2228.59     19.74 o 
   1  14   3      785.45      750.72      7.78 o 
   2  14   3      304.77      296.58      5.89 o 
   3  14   3      258.28      246.65      8.69 o 
   4  14   3      250.86      256.35     11.89 o 
   5  14   3      431.42      408.04     19.83 o 
  -8  15   3      397.96      387.56     21.82 o 
  -7  15   3      137.06      138.60      7.07 o 
  -6  15   3      842.01      855.12     13.19 o 
  -5  15   3     1019.24      941.30     14.09 o 
  -4  15   3      168.22      175.67      4.61 o 
  -3  15   3      750.72      750.44      9.55 o 
  -2  15   3      126.00      122.97      2.96 o 
  -1  15   3      462.70      466.77      6.88 o 
   0  15   3      315.40      342.26      5.43 o 
   1  15   3        2.68        4.21      1.22 o 
   2  15   3     1170.93     1172.74     13.48 o 
   3  15   3       72.50       77.46      6.68 o 
   4  15   3        7.60        9.53      4.36 o 
   5  15   3      232.91      239.39     12.61 o 
  -8  16   3      276.24      301.63     16.37 o 
  -7  16   3      198.25      194.36      7.52 o 
  -6  16   3       16.06        9.70      3.29 o 
  -5  16   3      122.41      103.29      5.09 o 
  -4  16   3      118.12      110.40      4.10 o 
  -3  16   3      241.49      249.10      5.83 o 
  -2  16   3      101.14      105.72      3.26 o 
  -1  16   3        9.30        8.19      1.20 o 
   0  16   3      555.22      507.87      7.03 o 
   1  16   3      862.67      855.50      9.83 o 
   2  16   3      115.75      123.73      4.55 o 
   3  16   3       75.77       74.38      9.67 o 
   4  16   3       32.95       36.39      9.96 o 
   5  16   3        3.75        8.77      6.04 o 
  -8  17   3      164.58      181.03     13.72 o 
  -7  17   3       52.52       57.02      7.36 o 
  -6  17   3        0.17       -2.30      1.79 o 
  -5  17   3      310.17      309.39      7.69 o 
  -4  17   3      230.60      227.32      5.38 o 
  -3  17   3      811.23      772.37     10.70 o 
  -2  17   3      697.10      680.98      9.43 o 
  -1  17   3      189.21      179.79      3.82 o 
   0  17   3      777.34      726.33      9.01 o 
   1  17   3     3098.16     3100.34     25.85 o 
   2  17   3     1203.79     1189.02     16.33 o 
   3  17   3       48.45       52.71     12.20 o 
   4  17   3       66.20       57.62      8.87 o 
   5  17   3       33.49       42.41      6.89 o 
  -8  18   3       10.16       18.40      5.51 o 
  -7  18   3       49.70       49.86      5.58 o 
  -6  18   3      164.99      151.08      5.99 o 
  -5  18   3       12.41       10.43      2.37 o 
  -4  18   3      755.68      739.33     10.47 o 
  -3  18   3      260.75      272.84      5.99 o 
  -2  18   3      436.76      440.93      7.04 o 
  -1  18   3        0.64        0.97      1.14 o 
   0  18   3      743.42      699.80      8.98 o 
   1  18   3     1820.38     1747.85     16.67 o 
   2  18   3        0.34        2.92      2.33 o 
   3  18   3       87.12       85.47      9.74 o 
   4  18   3        0.33       -3.31      4.94 o 
   5  18   3       23.83       40.19      6.91 o 
  -7  19   3       65.02       62.00      5.79 o 
  -6  19   3       22.18       16.65      2.79 o 
  -5  19   3       13.85       14.81      2.60 o 
  -4  19   3        8.91       14.83      2.12 o 
  -3  19   3      272.20      253.08      5.91 o 
  -2  19   3      904.72      847.04     10.66 o 
  -1  19   3        7.33        4.61      1.40 o 
   0  19   3     1780.82     1742.77     18.43 o 
   1  19   3       27.85       28.99      2.38 o 
   2  19   3       30.54       20.53      3.95 o 
   3  19   3       51.74       49.71      9.21 o 
   4  19   3        6.19       13.82      5.23 o 
   5  19   3       51.01       62.21      8.44 o 
  -7  20   3       72.30       72.44      8.56 o 
  -6  20   3      171.98      168.41      6.50 o 
  -5  20   3        9.79        9.59      2.31 o 
  -4  20   3       17.63       18.69      2.57 o 
  -3  20   3      409.28      423.65      8.66 o 
  -2  20   3        6.28       10.62      1.70 o 
  -1  20   3       17.75       14.90      1.85 o 
   0  20   3      257.35      248.05      5.65 o 
   1  20   3       92.67       95.13      3.94 o 
   2  20   3       26.93       29.62      6.14 o 
   3  20   3       66.19       68.83     11.35 o 
   4  20   3        8.76       14.32      5.50 o 
   5  20   3      117.47      104.44     10.53 o 
  -7  21   3       14.10       18.91      5.59 o 
  -6  21   3       51.95       58.73      4.75 o 
  -5  21   3      205.44      179.64      6.34 o 
  -4  21   3      629.84      562.12     10.50 o 
  -3  21   3       15.55        3.04      1.73 o 
  -2  21   3       39.96       43.80      2.80 o 
  -1  21   3      805.23      734.54      9.66 o 
   0  21   3     1528.64     1484.03     16.82 o 
   1  21   3        8.41        7.22      1.78 o 
   2  21   3      101.11       88.22      9.48 o 
   3  21   3       23.11       27.24      6.42 o 
   4  21   3        1.82        5.02      6.16 o 
  -7  22   3       81.23       92.67      9.56 o 
  -6  22   3       21.06       20.81      3.10 o 
  -5  22   3       52.03       42.59      5.18 o 
  -4  22   3      294.24      278.38      7.37 o 
  -3  22   3     1339.04     1270.81     20.86 o 
  -2  22   3      590.34      545.03      8.58 o 
  -1  22   3      475.24      493.19      8.56 o 
   0  22   3      813.61      790.14     11.16 o 
   1  22   3      304.05      312.14      8.16 o 
   2  22   3      367.37      350.76     15.79 o 
   3  22   3        5.32       15.52      6.20 o 
   4  22   3        0.01        2.59      4.19 o 
  -7  23   3       26.36       30.39      5.53 o 
  -6  23   3      371.14      359.93      9.02 o 
  -5  23   3       11.58        5.55      2.31 o 
  -4  23   3       27.18       20.81      3.11 o 
  -3  23   3        8.28       10.10      2.66 o 
  -2  23   3       40.36       17.06      2.25 o 
  -1  23   3      265.64      228.03      5.80 o 
   0  23   3        1.92        5.01      1.58 o 
   1  23   3      163.46      162.66      7.09 o 
   2  23   3       75.03       70.06     11.67 o 
   3  23   3      109.38      119.32     12.06 o 
   4  23   3      171.09      174.68     20.16 o 
  -7  24   3        2.14        1.47      5.59 o 
  -6  24   3        0.30       -2.69      2.79 o 
  -5  24   3       24.34       23.15      3.20 o 
  -4  24   3        2.68        3.65      2.26 o 
  -3  24   3       24.94       23.96      3.61 o 
  -2  24   3      134.62       87.41      4.72 o 
  -1  24   3      214.08      184.02      5.38 o 
   0  24   3      258.05      271.55      6.32 o 
   1  24   3        0.36        1.43      3.00 o 
   2  24   3       26.81       22.37      7.21 o 
   3  24   3      248.53      253.02     14.81 o 
   4  24   3       23.07       20.09      6.28 o 
  -7  25   3       33.87       22.00      9.65 o 
  -6  25   3       36.16       33.16      5.31 o 
  -5  25   3       18.03       16.49      3.01 o 
  -4  25   3        1.05        0.14      2.09 o 
  -3  25   3       22.78       18.99      3.31 o 
  -2  25   3      249.19      196.86      7.08 o 
  -1  25   3       16.69       19.21      2.74 o 
   0  25   3        1.01        4.34      1.77 o 
   1  25   3        0.71        7.59      3.47 o 
   2  25   3       90.09      104.97     10.75 o 
   3  25   3      148.28      166.07     14.38 o 
   4  25   3        3.25        8.65      5.12 o 
  -6  26   3        0.15       -2.04      3.50 o 
  -5  26   3      176.76      183.50      8.77 o 
  -4  26   3        7.72        4.11      2.94 o 
  -3  26   3        0.31        1.81      2.25 o 
  -2  26   3       32.45       32.23      3.90 o 
  -1  26   3       36.81       39.26      3.35 o 
   0  26   3       92.73      102.48      6.15 o 
   1  26   3       98.82       96.37      7.87 o 
   2  26   3      331.33      351.93     16.53 o 
   3  26   3      340.04      312.16     16.85 o 
   4  26   3        0.23       -2.04      6.94 o 
  -6  27   3       21.02       22.18      7.57 o 
  -5  27   3       11.42        9.18      3.52 o 
  -4  27   3        1.06        2.24      2.34 o 
  -3  27   3       25.16       28.84      4.01 o 
  -2  27   3       79.70       72.18      5.49 o 
  -1  27   3      159.62      140.20      6.45 o 
   0  27   3      216.17      208.72     12.94 o 
   1  27   3        8.07        7.98      3.50 o 
   2  27   3        7.00       -0.39      3.96 o 
   3  27   3      239.57      261.21     15.58 o 
   4  27   3      255.68      267.46     25.98 o 
  -6  28   3      242.83      248.68     17.47 o 
  -5  28   3      108.65      120.45     10.03 o 
  -4  28   3        1.78        2.02      2.68 o 
  -3  28   3        0.31       -3.20      2.05 o 
  -2  28   3       34.17       26.34      3.91 o 
  -1  28   3      463.46      447.61     12.05 o 
   0  28   3       22.66       30.44      6.74 o 
   1  28   3        0.24        2.32      3.11 o 
   2  28   3        9.75       12.14      9.90 o 
   3  28   3      138.22      157.17     14.72 o 
  -6  29   3       22.73        9.23     15.83 o 
  -5  29   3       42.27       33.23     11.37 o 
  -4  29   3       28.81       31.53      7.68 o 
  -3  29   3        0.57       11.73      7.33 o 
  -2  29   3      217.34      205.41     12.46 o 
  -1  29   3        0.01       -0.04      2.96 o 
   0  29   3        3.42        6.98      4.89 o 
   1  29   3       11.94       15.05      4.91 o 
   2  29   3      121.95      137.95     12.72 o 
   3  29   3      112.90       95.33     11.77 o 
  -6  30   3      122.16      106.73     13.51 o 
  -5  30   3      134.64      179.49     23.14 o 
  -4  30   3      273.78      293.73     13.03 o 
  -3  30   3      168.98      183.58     12.12 o 
  -2  30   3        2.39        3.49      5.88 o 
  -1  30   3      105.77      101.40     11.15 o 
   0  30   3        1.39        2.94      4.72 o 
   1  30   3      162.54      143.10     19.37 o 
   2  30   3      154.83      186.26     13.44 o 
   3  30   3       34.54       48.95      9.62 o 
  -5  31   3      820.71      904.73     46.00 o 
  -4  31   3       12.74       16.90      6.13 o 
  -3  31   3      471.61      515.11     42.24 o 
  -2  31   3      273.93      285.39     12.11 o 
  -1  31   3       21.02        9.12      5.96 o 
   0  31   3      269.71      281.10     15.66 o 
   1  31   3      155.41       63.90     12.92 o 
   2  31   3      621.45      664.79     24.43 o 
   3  31   3       29.18       22.62      6.69 o 
  -5  32   3      122.07      155.62     22.00 o 
  -4  32   3       72.30       89.51     11.09 o 
  -3  32   3      451.54      471.46     21.65 o 
  -2  32   3       71.08       69.43      7.49 o 
  -1  32   3       31.15       26.93      7.49 o 
   0  32   3        1.89       10.99     11.60 o 
   1  32   3      150.48       -7.35      3.67 o 
   2  32   3        1.34        2.95      4.21 o 
  -5  33   3       88.11      127.82     20.96 o 
  -4  33   3       59.61       85.99     16.92 o 
  -3  33   3        0.25       13.60      8.36 o 
  -2  33   3       46.21       35.64      7.94 o 
  -1  33   3      115.36      107.34     11.87 o 
   0  33   3      115.08      148.07     13.83 o 
   1  33   3       15.18        0.95      7.77 o 
   2  33   3      160.39      178.70     23.17 o 
  -5  34   3       37.81       29.65     11.82 o 
  -4  34   3        3.06       10.70      8.83 o 
  -3  34   3      278.31      304.34     25.00 o 
  -2  34   3       39.00       51.79     12.97 o 
  -1  34   3       70.43       88.13     10.98 o 
   0  34   3      315.20      342.56     53.48 o 
   1  34   3       83.53       70.93     16.28 o 
   2  34   3       11.65       -4.07      7.14 o 
  -4  35   3       45.95       43.75     13.47 o 
  -3  35   3      363.03      418.75     29.70 o 
  -2  35   3       30.48       32.96      9.74 o 
  -1  35   3      163.55      233.20     29.66 o 
   0  35   3      118.37      108.25     25.53 o 
   1  35   3       89.43       98.43     18.95 o 
  -4  36   3      349.50      376.86     29.48 o 
  -3  36   3      115.66      178.24     22.95 o 
  -2  36   3       75.45       99.75     17.61 o 
  -1  36   3       71.57       72.14     11.18 o 
   0  36   3      196.35      232.26     42.61 o 
   1  36   3      214.69      249.71     24.15 o 
  -3  37   3       25.24       52.41     12.39 o 
  -2  37   3      209.63      252.22     23.51 o 
  -1  37   3       22.26       32.86      9.80 o 
   0  37   3        5.26       -2.99      5.47 o 
   1  37   3      135.76      128.58     20.71 o 
  -3  38   3      360.84      363.73     28.73 o 
  -2  38   3       78.91       81.96     17.05 o 
  -1  38   3      345.53      411.89     21.01 o 
   0  38   3      236.75      268.26     50.30 o 
  -2  39   3       98.36       98.59     19.27 o 
  -1  39   3       13.09        0.31      6.43 o 
  -9   0   4       24.38        6.84      7.49 o 
  -8   0   4      977.90      928.09     43.52 o 
  -7   0   4      378.68      360.16     14.91 o 
  -6   0   4       53.99       57.12      4.07 o 
  -5   0   4     2206.59     2109.96     28.36 o 
  -4   0   4       57.32       63.93      3.35 o 
  -3   0   4     2373.57     2391.51     23.61 o 
  -2   0   4      126.15      178.67      4.28 o 
  -1   0   4     3023.89     2990.98     23.40 o 
   0   0   4      500.97      481.75      6.07 o 
   1   0   4     1911.56     1932.84     18.93 o 
   2   0   4       18.25       11.95      2.60 o 
   3   0   4      237.16      242.96      8.33 o 
   4   0   4        6.07       12.33      5.19 o 
   5   0   4       24.31       32.50      7.42 o 
  -9   1   4       26.21       25.79      4.77 o 
  -8   1   4       56.27       44.03      5.23 o 
  -7   1   4      630.74      578.68     12.53 o 
  -6   1   4     1118.32     1063.39     11.99 o 
  -5   1   4       37.26       31.08      2.25 o 
  -4   1   4      532.36      478.60      5.34 o 
  -3   1   4    13636.17    14480.18     92.67 o 
  -2   1   4      398.90      360.03      3.50 o 
  -1   1   4      387.64      402.82      3.18 o 
   0   1   4     1238.44     1319.40     11.18 o 
   1   1   4       12.96       22.33      1.21 o 
   2   1   4       34.10       28.45      2.99 o 
   3   1   4       14.60       17.09      2.29 o 
   4   1   4      379.97      383.67     12.09 o 
   5   1   4        3.10        5.34      3.28 o 
  -9   2   4       49.47       50.94      6.22 o 
  -8   2   4        0.23        2.53      3.10 o 
  -7   2   4      210.28      207.44      7.63 o 
  -6   2   4       73.84       73.84      3.40 o 
  -5   2   4       92.91       71.55      3.16 o 
  -4   2   4      748.72      781.16      8.55 o 
  -3   2   4     1016.49     1263.49      9.25 o 
  -2   2   4     1189.90     1296.17      9.63 o 
  -1   2   4      579.88      558.72      4.08 o 
   0   2   4      976.12     1091.64      9.60 o 
   1   2   4     1653.42     1749.13     11.83 o 
   2   2   4       47.24       67.98      3.05 o 
   3   2   4      807.83      841.09     11.64 o 
   4   2   4        1.44        4.39      2.71 o 
   5   2   4      179.61      198.87     11.85 o 
  -9   3   4        6.28        0.49      3.20 o 
  -8   3   4      346.04      332.62     14.67 o 
  -7   3   4      214.88      204.09      9.67 o 
  -6   3   4      173.60      169.31      7.03 o 
  -5   3   4       13.52       22.48      1.62 o 
  -4   3   4       19.33       10.70      0.83 o 
  -3   3   4      311.10      413.85      3.34 o 
  -2   3   4       93.66       67.80      1.35 o 
  -1   3   4        0.27        0.09      0.35 o 
   0   3   4     1448.72     1394.62     11.69 o 
   1   3   4     1457.81     1463.73     10.23 o 
   2   3   4     4246.90     4457.34     33.57 o 
   3   3   4      472.83      469.23      9.04 o 
   4   3   4      100.93      104.09      7.51 o 
   5   3   4       17.14       19.82      4.52 o 
  -9   4   4      149.69      154.71     10.17 o 
  -8   4   4      149.01      146.75      7.76 o 
  -7   4   4      268.03      246.63      7.94 o 
  -6   4   4      370.67      338.75      8.47 o 
  -5   4   4     1352.33     1333.44     12.95 o 
  -4   4   4      197.10      192.51      2.73 o 
  -3   4   4      947.93      915.80      6.48 o 
  -2   4   4     3034.93     3057.95     17.69 o 
  -1   4   4      347.15      325.66      3.17 o 
   0   4   4        9.43        5.10      0.94 o 
   1   4   4      347.61      344.65      3.72 o 
   2   4   4     3720.48     3792.37     27.96 o 
   3   4   4      183.52      188.95      5.85 o 
   4   4   4      103.04      104.77      7.52 o 
   5   4   4      448.22      429.85     14.01 o 
  -9   5   4        1.24        2.48      4.10 o 
  -8   5   4       99.67       91.83      6.28 o 
  -7   5   4      705.79      663.31     12.13 o 
  -6   5   4      302.20      293.81      8.54 o 
  -5   5   4        1.44        3.06      1.19 o 
  -4   5   4      461.86      534.37      6.01 o 
  -3   5   4     1139.30     1196.00      8.15 o 
  -2   5   4       45.99       65.82      1.18 o 
  -1   5   4     2781.68     2844.87     19.43 o 
   0   5   4     3483.07     3537.06     24.72 o 
   1   5   4      380.26      402.90      5.26 o 
   2   5   4       27.99       25.33      2.23 o 
   3   5   4        9.20        9.26      2.19 o 
   4   5   4      309.43      302.34     10.72 o 
   5   5   4      154.11      146.29      9.75 o 
  -9   6   4       66.09       60.09      8.08 o 
  -8   6   4       59.10       57.14      5.67 o 
  -7   6   4      126.07      118.15      9.35 o 
  -6   6   4      991.38      952.87     16.82 o 
  -5   6   4      196.66      201.36      4.86 o 
  -4   6   4      138.15      140.72      2.77 o 
  -3   6   4      836.49      873.50      6.29 o 
  -2   6   4     1697.33     1879.17     11.96 o 
  -1   6   4     1088.35     1002.88      7.56 o 
   0   6   4     1986.34     2178.30     16.42 o 
   1   6   4       64.13       54.93      2.20 o 
   2   6   4      592.03      558.06      7.13 o 
   3   6   4      228.75      227.01      6.92 o 
   4   6   4      112.17      124.57      7.27 o 
   5   6   4        5.68        8.32      5.96 o 
  -9   7   4        0.69       -6.05      3.03 o 
  -8   7   4        4.58        1.85      2.66 o 
  -7   7   4       91.20       85.07      5.07 o 
  -6   7   4      323.93      298.41      7.86 o 
  -5   7   4       70.33       67.59      3.35 o 
  -4   7   4     1324.77     1253.02     10.18 o 
  -3   7   4     1198.66     1297.98      9.02 o 
  -2   7   4      201.59      184.17      2.28 o 
  -1   7   4       14.17       20.33      0.95 o 
   0   7   4        0.19        0.27      0.64 o 
   1   7   4       66.95       60.79      2.43 o 
   2   7   4        0.35        1.23      1.15 o 
   3   7   4      181.08      166.07      6.43 o 
   4   7   4     1054.31     1061.65     19.18 o 
   5   7   4        0.00       -1.05      3.29 o 
  -9   8   4        5.48        6.17      5.75 o 
  -8   8   4       11.83        2.75      3.44 o 
  -7   8   4       35.83       33.62      3.82 o 
  -6   8   4      180.07      160.46      7.17 o 
  -5   8   4      526.87      520.29      7.88 o 
  -4   8   4       36.83       35.03      2.17 o 
  -3   8   4      261.01      256.38      3.01 o 
  -2   8   4      554.65      608.35      5.00 o 
  -1   8   4      193.23      194.23      2.82 o 
   0   8   4      167.13      173.37      3.26 o 
   1   8   4      167.24      152.53      3.43 o 
   2   8   4       13.79        9.14      1.44 o 
   3   8   4      734.65      761.07     14.25 o 
   4   8   4       77.15       77.40      6.70 o 
   5   8   4       74.74       93.79     11.55 o 
  -8   9   4        1.62        0.85      2.46 o 
  -7   9   4       10.84        4.39      2.09 o 
  -6   9   4      844.24      816.68     17.19 o 
  -5   9   4        0.51        0.45      1.28 o 
  -4   9   4      632.93      582.45      7.74 o 
  -3   9   4      906.94      907.10      7.63 o 
  -2   9   4     1478.16     1715.60     11.98 o 
  -1   9   4       18.16       18.26      1.03 o 
   0   9   4      255.04      231.91      2.86 o 
   1   9   4      494.06      484.95      6.43 o 
   2   9   4       56.05       56.14      2.66 o 
   3   9   4        0.10        2.18      2.44 o 
   4   9   4       32.38       22.50      4.23 o 
   5   9   4        4.54        1.28      7.69 o 
  -8  10   4      131.16      127.79      6.96 o 
  -7  10   4      149.27      157.71      7.62 o 
  -6  10   4      458.33      451.27     10.93 o 
  -5  10   4      483.70      469.92      8.02 o 
  -4  10   4       15.06       19.87      1.88 o 
  -3  10   4      691.31      668.88      6.79 o 
  -2  10   4      283.13      349.05      3.87 o 
  -1  10   4      827.44      829.56      9.25 o 
   0  10   4       52.99       48.28      1.41 o 
   1  10   4       20.71       16.18      1.89 o 
   2  10   4        5.56        4.54      1.29 o 
   3  10   4       63.77       77.15      6.82 o 
   4  10   4      307.33      314.54     11.58 o 
   5  10   4       92.08       81.27     11.20 o 
  -8  11   4      277.23      281.23      8.83 o 
  -7  11   4     1797.48     1701.65     24.43 o 
  -6  11   4     1139.99     1109.74     15.80 o 
  -5  11   4       45.95       38.43      2.82 o 
  -4  11   4      100.02       85.06      3.70 o 
  -3  11   4      770.41      748.22      7.57 o 
  -2  11   4      930.78     1099.27      9.98 o 
  -1  11   4       35.28       35.14      1.49 o 
   0  11   4      161.42      159.12      2.66 o 
   1  11   4       11.52       15.00      1.66 o 
   2  11   4       42.44       32.63      2.44 o 
   3  11   4        8.76        4.88      2.76 o 
   4  11   4       14.37       14.72      3.80 o 
   5  11   4        0.11        5.27      4.31 o 
  -8  12   4        0.44       -2.10      2.29 o 
  -7  12   4      555.93      510.67     11.01 o 
  -6  12   4       17.77       13.91      3.64 o 
  -5  12   4     1077.57     1022.96     12.59 o 
  -4  12   4       31.61       35.01      2.44 o 
  -3  12   4      149.58      165.56      3.27 o 
  -2  12   4      414.92      489.32      5.15 o 
  -1  12   4       21.61       46.43      1.72 o 
   0  12   4       16.00       18.55      1.21 o 
   1  12   4       96.35      108.19      3.45 o 
   2  12   4       64.60       59.71      3.07 o 
   3  12   4       19.00       17.69      3.95 o 
   4  12   4       42.85       26.45      4.93 o 
   5  12   4        0.00       -0.14      3.99 o 
  -8  13   4       45.77       48.44      5.38 o 
  -7  13   4       36.34       37.47      3.87 o 
  -6  13   4       98.69      101.83      5.17 o 
  -5  13   4     2531.06     2414.24     23.54 o 
  -4  13   4      259.08      227.69      6.04 o 
  -3  13   4        3.15        3.05      0.86 o 
  -2  13   4        0.17        0.22      0.73 o 
  -1  13   4      172.06      185.06      3.24 o 
   0  13   4      380.01      400.86      4.87 o 
   1  13   4      366.50      339.98      5.88 o 
   2  13   4       66.51       72.44      3.72 o 
   3  13   4      161.06      156.21      9.39 o 
   4  13   4       29.51       22.07     15.18 o 
   5  13   4       33.45       17.42      5.67 o 
  -8  14   4       70.07       62.06      5.21 o 
  -7  14   4        2.89        5.43      2.46 o 
  -6  14   4        7.01        9.75      2.31 o 
  -5  14   4      103.41      110.44      4.83 o 
  -4  14   4      428.52      383.15      6.58 o 
  -3  14   4      217.38      235.32      4.57 o 
  -2  14   4      337.33      342.96      4.90 o 
  -1  14   4      690.74      679.42      7.12 o 
   0  14   4      178.36      184.02      3.28 o 
   1  14   4      238.55      241.33      5.06 o 
   2  14   4      342.53      327.34      7.17 o 
   3  14   4      138.93      148.21      8.85 o 
   4  14   4        0.92        6.77      3.82 o 
   5  14   4       33.46       34.45     11.22 o 
  -8  15   4        0.01        2.13      2.79 o 
  -7  15   4       76.69       73.83      5.14 o 
  -6  15   4      579.50      560.28     11.18 o 
  -5  15   4      367.65      375.88      8.06 o 
  -4  15   4      775.58      771.75     10.73 o 
  -3  15   4        9.31        4.15      1.46 o 
  -2  15   4      139.46      155.68      3.49 o 
  -1  15   4      242.64      232.36      3.88 o 
   0  15   4      147.10      156.05      3.11 o 
   1  15   4      210.95      227.71      5.10 o 
   2  15   4       13.92       18.72      2.94 o 
   3  15   4       65.53       72.78      9.95 o 
   4  15   4       33.42       25.56      5.87 o 
   5  15   4        0.24       -9.37      9.40 o 
  -8  16   4        5.86        2.80      3.45 o 
  -7  16   4      472.76      448.50     12.34 o 
  -6  16   4       49.50       48.51      3.92 o 
  -5  16   4       98.13       86.13      4.56 o 
  -4  16   4       52.65       46.80      2.88 o 
  -3  16   4       76.39       99.36      3.18 o 
  -2  16   4       77.31       80.28      3.12 o 
  -1  16   4       60.19       62.52      2.42 o 
   0  16   4        1.41        2.59      1.18 o 
   1  16   4      301.18      324.97      6.32 o 
   2  16   4      419.56      429.21     11.50 o 
   3  16   4      384.27      387.65     13.39 o 
   4  16   4      105.80       98.99      9.62 o 
  -8  17   4       12.30       10.91      3.23 o 
  -7  17   4       64.38       59.33      4.80 o 
  -6  17   4      177.63      175.42      6.19 o 
  -5  17   4       19.43       19.37      2.58 o 
  -4  17   4      326.36      293.57      5.98 o 
  -3  17   4       27.51       36.17      2.44 o 
  -2  17   4      214.67      226.10      5.18 o 
  -1  17   4      342.34      327.81      5.52 o 
   0  17   4      388.81      393.26      6.16 o 
   1  17   4     1370.40     1369.23     15.27 o 
   2  17   4      531.40      537.80     14.99 o 
   3  17   4        4.17        2.26      3.78 o 
   4  17   4        6.36        5.90      7.01 o 
  -8  18   4       11.13       10.21      3.36 o 
  -7  18   4      302.15      316.86      9.34 o 
  -6  18   4      122.73      129.54      6.24 o 
  -5  18   4       73.84       76.47      4.47 o 
  -4  18   4      488.68      447.52      7.64 o 
  -3  18   4        5.42        4.48      1.40 o 
  -2  18   4       52.56       39.12      2.68 o 
  -1  18   4      167.95      145.50      3.50 o 
   0  18   4        3.52        4.00      1.50 o 
   1  18   4     1365.52     1348.41     15.28 o 
   2  18   4      249.10      260.45     17.15 o 
   3  18   4       81.99       87.60     10.31 o 
   4  18   4       67.10       70.40     10.30 o 
  -8  19   4       80.89       80.54      7.86 o 
  -7  19   4       16.84       10.12      3.29 o 
  -6  19   4      663.29      674.13     12.67 o 
  -5  19   4      430.24      389.44      8.73 o 
  -4  19   4       19.56        6.79      1.97 o 
  -3  19   4        1.52        0.35      1.11 o 
  -2  19   4      479.48      415.40      7.49 o 
  -1  19   4       83.89       89.14      3.73 o 
   0  19   4       41.12       38.95      4.67 o 
   1  19   4     1608.92     1603.12     18.44 o 
   2  19   4      891.14      891.08     20.55 o 
   3  19   4       24.47       21.56      6.25 o 
   4  19   4      117.26      118.64     13.68 o 
  -8  20   4      207.28      228.19     14.89 o 
  -7  20   4      210.81      238.39     12.98 o 
  -6  20   4       36.24       41.11      4.01 o 
  -5  20   4     1031.99      988.65     17.74 o 
  -4  20   4      497.76      456.41     10.04 o 
  -3  20   4      441.15      413.91      7.26 o 
  -2  20   4      520.67      472.15      8.18 o 
  -1  20   4      394.70      392.52      6.72 o 
   0  20   4     1160.81     1140.82     15.36 o 
   1  20   4        1.26        0.83      1.59 o 
   2  20   4       79.18       64.02     10.32 o 
   3  20   4      173.92      173.26     13.06 o 
   4  20   4       14.93       22.81      7.07 o 
  -7  21   4       43.93       48.24      4.35 o 
  -6  21   4      307.78      338.24     10.99 o 
  -5  21   4       27.63       37.25      3.56 o 
  -4  21   4       12.87        7.95      2.89 o 
  -3  21   4      476.90      384.83      7.53 o 
  -2  21   4      630.92      577.10      9.37 o 
  -1  21   4      133.05      119.90      3.94 o 
   0  21   4     1253.04     1212.31     17.40 o 
   1  21   4       20.78       22.51      2.54 o 
   2  21   4       54.82       53.19      8.10 o 
   3  21   4      110.78      123.38     13.42 o 
   4  21   4      197.59      202.75     16.94 o 
  -7  22   4       26.91       12.99      3.56 o 
  -6  22   4       31.60       34.54      3.87 o 
  -5  22   4       65.43       88.49      5.72 o 
  -4  22   4      236.25      229.39      7.29 o 
  -3  22   4       15.36       10.42      1.96 o 
  -2  22   4      110.71       97.64      4.38 o 
  -1  22   4     1046.72     1022.20     13.56 o 
   0  22   4       88.06       86.19      4.55 o 
   1  22   4      120.94      124.08      6.38 o 
   2  22   4        0.21       -0.34      3.71 o 
   3  22   4      593.52      631.42     24.03 o 
   4  22   4       55.66       80.56     11.78 o 
  -7  23   4       29.15       23.56      3.95 o 
  -6  23   4      344.79      369.26      9.68 o 
  -5  23   4      449.49      415.95     10.63 o 
  -4  23   4      363.90      348.51      9.21 o 
  -3  23   4       43.87       32.04      3.80 o 
  -2  23   4      138.65      174.62      5.56 o 
  -1  23   4       36.39       39.00      3.51 o 
   0  23   4      274.70      252.31      6.71 o 
   1  23   4      312.15      324.85     10.07 o 
   2  23   4      476.37      455.04     19.09 o 
   3  23   4        6.67        7.07      4.75 o 
   4  23   4      183.00      189.29     16.57 o 
  -7  24   4      285.59      311.87     10.42 o 
  -6  24   4      769.84      773.46     19.20 o 
  -5  24   4      316.66      320.35     14.00 o 
  -4  24   4        0.16        2.72      2.24 o 
  -3  24   4      286.17      276.40      8.94 o 
  -2  24   4       54.87       47.45      3.65 o 
  -1  24   4     1213.90     1161.91     16.39 o 
   0  24   4       35.49       37.86      3.32 o 
   1  24   4      175.71      179.77     12.11 o 
   2  24   4      219.87      219.77     13.73 o 
   3  24   4      829.69      837.70     28.93 o 
  -7  25   4      132.86      160.66     10.59 o 
  -6  25   4      354.53      327.38     11.02 o 
  -5  25   4      749.36      751.16     17.32 o 
  -4  25   4      118.92      106.02      6.16 o 
  -3  25   4      103.65      112.95      8.21 o 
  -2  25   4      822.18      778.32     12.79 o 
  -1  25   4      730.45      675.74     13.00 o 
   0  25   4       23.76       26.79      2.89 o 
   1  25   4       16.90       14.06      4.75 o 
   2  25   4      173.85      171.30     14.22 o 
   3  25   4       53.86       51.60     16.95 o 
  -7  26   4        1.56       -1.47      4.11 o 
  -6  26   4       18.86       12.76      3.29 o 
  -5  26   4      224.30      215.32      8.31 o 
  -4  26   4        2.24        0.51      2.17 o 
  -3  26   4      105.49       94.68      6.40 o 
  -2  26   4      136.53      136.12      5.91 o 
  -1  26   4      231.48      258.38      7.90 o 
   0  26   4        8.94        5.37      2.64 o 
   1  26   4        6.56       -2.13      6.49 o 
   2  26   4       76.60       70.47      9.77 o 
   3  26   4      235.40      251.41     16.61 o 
  -7  27   4       80.78       72.34     11.37 o 
  -6  27   4      233.25      231.85     10.53 o 
  -5  27   4        1.71        2.20      2.49 o 
  -4  27   4       32.08       41.73      4.42 o 
  -3  27   4      137.01      134.86      7.66 o 
  -2  27   4      369.81      369.42      8.82 o 
  -1  27   4        0.41        2.46      2.07 o 
   0  27   4      117.76      107.78     11.22 o 
   1  27   4       23.16       29.96      5.25 o 
   2  27   4      123.27      161.42     14.08 o 
   3  27   4      311.29      341.82     18.64 o 
  -6  28   4      207.96      223.50     10.47 o 
  -5  28   4      260.02      269.30      9.33 o 
  -4  28   4      164.06      156.29      7.93 o 
  -3  28   4      242.28      264.50     15.22 o 
  -2  28   4      778.21      818.75     14.03 o 
  -1  28   4      465.28      464.33     11.14 o 
   0  28   4       64.89       85.29     10.43 o 
   1  28   4       31.50       37.22      6.76 o 
   2  28   4       13.07       11.51      7.29 o 
   3  28   4      379.94      406.60     20.31 o 
  -6  29   4       28.69       34.16      8.18 o 
  -5  29   4       96.54      122.31      8.50 o 
  -4  29   4       72.75       77.36      5.84 o 
  -3  29   4        2.88       10.31      5.33 o 
  -2  29   4     1580.28     1624.74     21.98 o 
  -1  29   4        4.87        2.09      2.60 o 
   0  29   4      197.60      203.70     13.49 o 
   1  29   4        3.81        1.71     10.30 o 
   2  29   4      221.90      232.70     15.45 o 
   3  29   4      123.71      138.37     15.24 o 
  -6  30   4       44.24       43.06     13.50 o 
  -5  30   4       40.68       34.91      5.25 o 
  -4  30   4       27.59       31.99      4.89 o 
  -3  30   4      248.10      289.44     15.75 o 
  -2  30   4       32.10       35.12      4.89 o 
  -1  30   4      759.77      751.18     20.09 o 
   0  30   4      234.38      268.77     38.65 o 
   1  30   4        1.41        0.05      8.70 o 
   2  30   4        8.66       13.84      5.57 o 
  -6  31   4      394.07      423.34     31.57 o 
  -5  31   4        0.52        2.64      4.65 o 
  -4  31   4        1.90        0.77      2.89 o 
  -3  31   4       29.19       32.87      6.84 o 
  -2  31   4       57.88       42.88      6.90 o 
  -1  31   4      248.50      276.31     15.74 o 
   0  31   4       51.02       56.01      9.14 o 
   1  31   4       29.20       25.99     11.69 o 
   2  31   4       45.78       35.20     18.35 o 
  -5  32   4        1.43        5.78      9.49 o 
  -4  32   4      294.39      330.74     14.19 o 
  -3  32   4       60.12       93.03     18.07 o 
  -2  32   4       41.58       35.80      7.68 o 
  -1  32   4      248.82      285.76     22.60 o 
   0  32   4       51.69       60.25      9.68 o 
   1  32   4       92.18       95.58     17.85 o 
   2  32   4       27.01       20.49      5.76 o 
  -5  33   4       35.48       41.49     13.12 o 
  -4  33   4      247.89      278.67     13.24 o 
  -3  33   4        5.31       11.86      5.32 o 
  -2  33   4      182.63      201.60     34.85 o 
  -1  33   4      268.82      322.00     25.55 o 
   0  33   4       68.52       78.25     10.90 o 
   1  33   4        1.73       14.93      9.67 o 
   2  33   4       47.58       75.18     15.73 o 
  -5  34   4       44.29       54.59     14.65 o 
  -4  34   4      729.61      880.14     30.51 o 
  -3  34   4       63.17       66.33      9.77 o 
  -2  34   4       99.96      120.38     13.54 o 
  -1  34   4       88.02       95.91     17.58 o 
   0  34   4        1.99      -10.15     10.30 o 
   1  34   4        6.93        3.28      7.44 o 
  -4  35   4      142.79      214.74     42.78 o 
  -3  35   4       14.20       15.49      6.44 o 
  -2  35   4      267.78      338.39     26.49 o 
  -1  35   4        5.69        7.14      6.04 o 
   0  35   4        2.44        8.93      5.98 o 
  -4  36   4        1.15       13.18      5.73 o 
  -3  36   4       44.96       86.64     16.98 o 
  -2  36   4      105.48      122.79     20.00 o 
  -1  36   4       88.50       62.98     10.46 o 
   0  36   4        3.19       16.85     11.11 o 
  -3  37   4        0.46       -7.35      3.67 o 
  -2  37   4        6.58       35.96     11.99 o 
  -1  37   4        0.01       -8.76      4.79 o 
   0  37   4       50.05       78.76     17.29 o 
  -3  38   4      106.51       32.19     10.65 o 
  -2  38   4       86.13       90.24     18.00 o 
  -1  38   4       21.12       24.52     15.22 o 
  -9   1   5      148.51      133.37      8.90 o 
  -8   1   5       28.75       25.32      6.41 o 
  -7   1   5      125.14      130.80      5.35 o 
  -6   1   5       33.89       29.65      2.39 o 
  -5   1   5      338.01      340.62      5.19 o 
  -4   1   5      757.20      877.15      6.05 o 
  -3   1   5       29.12       24.08      1.18 o 
  -2   1   5      952.88     1027.43      6.46 o 
  -1   1   5        4.62        4.75      0.56 o 
   0   1   5        4.43        9.52      1.13 o 
   1   1   5      245.70      287.59      5.18 o 
   2   1   5        2.25        0.95      1.19 o 
   3   1   5      123.38      122.16      6.18 o 
   4   1   5       11.35        9.00      3.49 o 
  -9   2   5       27.24       23.62      4.75 o 
  -8   2   5       36.16       29.16      4.16 o 
  -7   2   5      351.33      323.57     14.07 o 
  -6   2   5        3.44        4.88      1.45 o 
  -5   2   5       27.63       24.64      1.59 o 
  -4   2   5       87.99      109.09      1.71 o 
  -3   2   5       84.26      101.74      1.89 o 
  -2   2   5      120.82      152.31      1.73 o 
  -1   2   5      195.45      184.74      2.64 o 
   0   2   5       13.31       13.90      1.14 o 
   1   2   5       27.12       32.34      2.21 o 
   2   2   5        1.34       -1.43      1.25 o 
   3   2   5       10.89        2.67      2.72 o 
   4   2   5       26.77       38.62      7.70 o 
  -9   3   5       19.12       15.92      4.01 o 
  -8   3   5       94.68       88.92      6.70 o 
  -7   3   5      147.96      139.50      7.31 o 
  -6   3   5      130.42      115.60      4.24 o 
  -5   3   5       22.93       15.12      1.28 o 
  -4   3   5      884.87      811.86      6.96 o 
  -3   3   5        0.00        2.58      0.61 o 
  -2   3   5     2197.21     2303.97     12.29 o 
  -1   3   5      275.27      286.60      3.83 o 
   0   3   5      644.73      657.76      7.17 o 
   1   3   5       66.11       68.64      2.96 o 
   2   3   5      161.77      156.68      4.26 o 
   3   3   5       49.68       53.13      4.83 o 
   4   3   5        0.21        1.71      2.68 o 
  -9   4   5       23.95       25.41      5.48 o 
  -8   4   5       24.30       22.72      3.44 o 
  -7   4   5       11.49        9.68      2.57 o 
  -6   4   5      143.07      138.41      4.10 o 
  -5   4   5      166.57      166.93      3.22 o 
  -4   4   5      328.46      378.31      3.70 o 
  -3   4   5      669.84      713.60      5.36 o 
  -2   4   5     3416.45     3757.96     18.73 o 
  -1   4   5        0.71        1.11      0.62 o 
   0   4   5        0.99       -0.70      0.74 o 
   1   4   5      959.46     1028.46      9.89 o 
   2   4   5      549.05      565.12      8.06 o 
   3   4   5      239.62      219.31      7.96 o 
   4   4   5       59.89       71.46     11.62 o 
  -9   5   5       29.17       27.76      5.29 o 
  -8   5   5       34.49       39.75      5.48 o 
  -7   5   5      105.03       87.62      5.29 o 
  -6   5   5      368.22      353.63      7.15 o 
  -5   5   5      407.93      433.72      5.60 o 
  -4   5   5      196.61      214.45      2.69 o 
  -3   5   5      992.11     1038.93      6.54 o 
  -2   5   5      884.87     1033.95      6.37 o 
  -1   5   5       44.40       47.39      1.77 o 
   0   5   5      289.10      280.39      4.23 o 
   1   5   5      464.13      488.68      6.49 o 
   2   5   5      579.23      602.77      8.39 o 
   3   5   5      957.25      973.97     17.77 o 
   4   5   5      120.02      123.62      9.99 o 
  -9   6   5      235.84      227.06     10.15 o 
  -8   6   5        9.52        5.93      2.53 o 
  -7   6   5      426.01      408.65     11.01 o 
  -6   6   5       55.55       55.09      3.84 o 
  -5   6   5      903.68      831.64      9.16 o 
  -4   6   5       67.11       66.22      1.64 o 
  -3   6   5       56.17       29.54      0.95 o 
  -2   6   5      614.35      627.27      4.71 o 
  -1   6   5       90.09       79.58      2.02 o 
   0   6   5       23.07       29.72      1.68 o 
   1   6   5      302.85      297.34      4.95 o 
   2   6   5        1.04        0.95      1.32 o 
   3   6   5     1387.96     1395.00     25.06 o 
   4   6   5      267.59      236.61     11.81 o 
  -9   7   5        5.93        7.18      3.87 o 
  -8   7   5       90.54       94.28      5.60 o 
  -7   7   5       21.82       21.52      3.54 o 
  -6   7   5     1191.64     1142.80     16.73 o 
  -5   7   5       10.65        8.49      1.48 o 
  -4   7   5     1195.80     1197.71      9.55 o 
  -3   7   5      479.30      422.57      3.58 o 
  -2   7   5      169.00      170.27      2.13 o 
  -1   7   5     2223.42     2320.24     21.21 o 
   0   7   5       15.80       23.88      1.59 o 
   1   7   5        7.56        9.94      1.57 o 
   2   7   5       55.20       58.97      3.24 o 
   3   7   5      170.07      184.71      8.96 o 
   4   7   5      264.01      272.90     12.53 o 
  -9   8   5      110.79      112.52      8.41 o 
  -8   8   5       18.99       21.55      3.26 o 
  -7   8   5        1.73        1.27      2.31 o 
  -6   8   5      334.81      328.00      8.80 o 
  -5   8   5     1443.32     1398.95     14.83 o 
  -4   8   5      291.76      300.14      4.21 o 
  -3   8   5      644.51      617.01      4.83 o 
  -2   8   5        5.14        2.31      0.70 o 
  -1   8   5     1690.03     1834.66     13.39 o 
   0   8   5       89.35       82.38      2.88 o 
   1   8   5      399.98      377.34      6.28 o 
   2   8   5       18.86       22.30      2.25 o 
   3   8   5      360.06      378.96     13.54 o 
   4   8   5       80.31       83.12      7.42 o 
  -9   9   5       76.85       74.70      6.24 o 
  -8   9   5      249.62      236.99      7.78 o 
  -7   9   5      324.54      316.92      8.84 o 
  -6   9   5      115.05      113.31      5.04 o 
  -5   9   5     1429.05     1436.34     15.27 o 
  -4   9   5     1824.59     1744.67     16.00 o 
  -3   9   5       34.26       24.67      1.39 o 
  -2   9   5      200.44      194.14      2.62 o 
  -1   9   5      625.89      725.79      6.67 o 
   0   9   5     1228.24     1176.05     11.40 o 
   1   9   5      110.00      119.31      3.79 o 
   2   9   5      296.92      311.57      7.50 o 
   3   9   5       75.08       76.16      7.35 o 
   4   9   5      135.00      133.63      9.16 o 
  -9  10   5       14.23        8.14      3.24 o 
  -8  10   5        8.14       11.79      2.89 o 
  -7  10   5      413.21      409.58     10.17 o 
  -6  10   5     3263.13     3067.71     35.23 o 
  -5  10   5     3938.33     3721.75     32.47 o 
  -4  10   5      135.28      166.31      3.06 o 
  -3  10   5     1143.94     1142.10      8.84 o 
  -2  10   5      592.38      605.03      6.01 o 
  -1  10   5        1.56        8.31      0.87 o 
   0  10   5       26.74       34.28      2.01 o 
   1  10   5      412.63      413.44      6.72 o 
   2  10   5       61.20       60.82      3.81 o 
   3  10   5       87.63       87.91      7.76 o 
   4  10   5        0.14        8.27      3.53 o 
  -9  11   5        1.19        2.80      2.79 o 
  -8  11   5      257.47      257.36      8.90 o 
  -7  11   5       92.32       91.08      5.68 o 
  -6  11   5      529.63      515.61     10.42 o 
  -5  11   5     2107.19     1978.97     19.68 o 
  -4  11   5     2686.68     2633.34     20.80 o 
  -3  11   5       27.42       16.21      1.18 o 
  -2  11   5      227.62      233.45      4.10 o 
  -1  11   5        0.87        1.07      0.67 o 
   0  11   5      390.80      370.82      5.93 o 
   1  11   5       95.79      102.25      3.89 o 
   2  11   5      320.45      342.30      7.61 o 
   3  11   5       18.82       19.37      4.24 o 
   4  11   5      443.97      451.30     14.27 o 
  -9  12   5      108.91      111.25      8.41 o 
  -8  12   5        5.82        6.81      2.64 o 
  -7  12   5       31.00       22.88      3.58 o 
  -6  12   5       54.22       57.95      3.86 o 
  -5  12   5       58.05       57.24      3.06 o 
  -4  12   5       42.16       34.16      1.81 o 
  -3  12   5      426.37      391.47      5.69 o 
  -2  12   5       35.20       43.08      2.09 o 
  -1  12   5       65.61       62.64      2.03 o 
   0  12   5       57.57       60.65      2.85 o 
   1  12   5      815.31      829.47     10.37 o 
   2  12   5       28.69       29.06      2.89 o 
   3  12   5       71.33       70.59     13.29 o 
   4  12   5       13.15        6.51      4.61 o 
  -9  13   5        0.44        0.33      2.66 o 
  -8  13   5       43.14       47.02      4.52 o 
  -7  13   5       14.01        8.68      2.62 o 
  -6  13   5     1443.63     1375.90     19.59 o 
  -5  13   5      770.82      740.53     13.09 o 
  -4  13   5     3462.78     3305.77     28.69 o 
  -3  13   5      178.48      164.17      3.78 o 
  -2  13   5      135.35      114.38      3.02 o 
  -1  13   5      695.97      703.16      7.07 o 
   0  13   5      955.20      919.33     11.18 o 
   1  13   5       35.23       33.53      2.45 o 
   2  13   5      169.18      164.00      6.68 o 
   3  13   5        7.17        4.32      2.84 o 
   4  13   5      306.02      336.82     16.97 o 
  -8  14   5      131.75      120.20      9.19 o 
  -7  14   5      345.78      342.11      9.56 o 
  -6  14   5      122.83      123.40      6.07 o 
  -5  14   5     1567.07     1478.46     25.91 o 
  -4  14   5     2285.52     2151.42     20.45 o 
  -3  14   5      765.75      768.54      9.31 o 
  -2  14   5      176.74      171.21      3.30 o 
  -1  14   5      379.93      375.67      5.09 o 
   0  14   5      210.78      224.13      4.80 o 
   1  14   5      430.76      427.54      7.19 o 
   2  14   5       48.31       44.13      8.58 o 
   3  14   5      518.20      533.75     16.62 o 
   4  14   5        2.50       -0.99      4.57 o 
  -8  15   5      376.45      374.35     10.18 o 
  -7  15   5      117.59      106.45      7.66 o 
  -6  15   5       91.82       84.20      4.78 o 
  -5  15   5      492.98      445.58      9.24 o 
  -4  15   5        8.41        3.96      1.34 o 
  -3  15   5      156.17      152.24      3.86 o 
  -2  15   5      134.36      143.57      3.11 o 
  -1  15   5       69.55       63.11      2.59 o 
   0  15   5     1667.78     1589.25     15.72 o 
   1  15   5      429.01      426.15      8.12 o 
   2  15   5     1367.07     1342.57     27.26 o 
   3  15   5      179.65      158.81     10.63 o 
   4  15   5       45.32       40.10      8.36 o 
  -8  16   5        5.78        6.51      2.87 o 
  -7  16   5      259.52      258.60      8.47 o 
  -6  16   5        6.92        8.15      2.15 o 
  -5  16   5     1008.46      986.40     14.19 o 
  -4  16   5       44.73       36.12      3.12 o 
  -3  16   5       69.37       96.02      3.71 o 
  -2  16   5       74.70       60.32      2.41 o 
  -1  16   5      353.68      307.82      5.31 o 
   0  16   5      216.69      220.20      4.59 o 
   1  16   5      680.54      664.36      9.98 o 
   2  16   5     1561.86     1565.23     30.42 o 
   3  16   5       51.42       59.17      6.79 o 
   4  16   5        1.45       -3.82      6.21 o 
  -8  17   5      147.56      165.04      8.05 o 
  -7  17   5        4.71        7.15      2.62 o 
  -6  17   5       86.80       81.26      4.81 o 
  -5  17   5      203.64      206.78      6.01 o 
  -4  17   5      618.40      553.13      9.77 o 
  -3  17   5       69.00       89.34      4.18 o 
  -2  17   5       49.01       38.33      2.21 o 
  -1  17   5       59.69       63.00      3.14 o 
   0  17   5      159.60      158.87      4.06 o 
   1  17   5      385.02      388.32      7.53 o 
   2  17   5        3.65        2.94      2.82 o 
   3  17   5        0.84        3.35      4.27 o 
   4  17   5       41.24       52.69      7.68 o 
  -8  18   5       46.00       41.96      4.55 o 
  -7  18   5      123.12      132.69      6.67 o 
  -6  18   5      105.81       85.67      5.01 o 
  -5  18   5       16.11       19.57      2.90 o 
  -4  18   5      620.21      532.50      9.75 o 
  -3  18   5     1000.77      874.54     14.85 o 
  -2  18   5       90.69       88.39      3.65 o 
  -1  18   5      777.30      751.51     10.02 o 
   0  18   5        4.96        4.80      1.50 o 
   1  18   5     1851.79     1816.00     20.77 o 
   2  18   5      296.05      295.36     11.73 o 
   3  18   5       15.22       10.30      9.41 o 
   4  18   5       28.84       27.08      6.42 o 
  -8  19   5       49.62       50.21      5.00 o 
  -7  19   5        6.23        1.33      2.78 o 
  -6  19   5       62.39       59.89      4.35 o 
  -5  19   5       75.05       72.16      4.80 o 
  -4  19   5      443.57      497.83      9.54 o 
  -3  19   5      239.31      228.47      5.69 o 
  -2  19   5      146.74      125.42      4.15 o 
  -1  19   5       47.12       53.80      4.23 o 
   0  19   5      784.75      745.80      9.89 o 
   1  19   5      347.63      328.03     10.42 o 
   2  19   5       12.57       12.37      3.83 o 
   3  19   5        4.39        4.44      4.29 o 
  -8  20   5        5.29        2.14      2.81 o 
  -7  20   5       16.01       14.10      3.12 o 
  -6  20   5      344.99      349.36      9.70 o 
  -5  20   5      131.44      120.42      6.18 o 
  -4  20   5      153.87      131.28      5.07 o 
  -3  20   5      210.78      221.07      5.68 o 
  -2  20   5        8.31        4.79      1.65 o 
  -1  20   5      248.71      232.36      5.69 o 
   0  20   5       90.43       94.25      4.14 o 
   1  20   5        2.70        1.73      2.15 o 
   2  20   5        2.52        7.76      4.48 o 
   3  20   5      112.65      108.27     12.27 o 
  -8  21   5       61.69       62.18      5.53 o 
  -7  21   5      110.13      111.11      6.43 o 
  -6  21   5        9.09        6.60      2.72 o 
  -5  21   5      309.60      279.09      8.24 o 
  -4  21   5      664.26      624.50     13.52 o 
  -3  21   5      580.28      497.88      8.83 o 
  -2  21   5      120.90      136.35      5.00 o 
  -1  21   5      114.43      104.34      4.66 o 
   0  21   5      177.33      176.78      4.96 o 
   1  21   5        7.86        9.30      2.79 o 
   2  21   5      259.74      261.92     16.36 o 
   3  21   5       21.90       21.42      6.69 o 
  -8  22   5       15.29        9.44      4.38 o 
  -7  22   5      149.58      164.53      9.10 o 
  -6  22   5       19.77       25.27      3.63 o 
  -5  22   5      305.85      269.58      8.30 o 
  -4  22   5       46.56       49.21      4.54 o 
  -3  22   5        6.66        2.68      1.59 o 
  -2  22   5      288.27      263.11      6.78 o 
  -1  22   5        1.74        2.10      1.89 o 
   0  22   5      195.37      192.33      5.29 o 
   1  22   5       56.49       59.81      5.63 o 
   2  22   5       11.46       17.33     14.10 o 
   3  22   5        4.35        2.86      4.61 o 
  -7  23   5      133.02      150.26      8.35 o 
  -6  23   5      112.14      117.64      6.98 o 
  -5  23   5       85.65       73.54      6.29 o 
  -4  23   5      254.10      223.96      8.20 o 
  -3  23   5      238.90      209.66      5.88 o 
  -2  23   5      110.93       87.97      4.42 o 
  -1  23   5        7.40       12.85      2.61 o 
   0  23   5      265.31      254.41      8.85 o 
   1  23   5      115.07      128.37      7.81 o 
   2  23   5        1.91        1.59      4.76 o 
   3  23   5        9.83        7.17      8.25 o 
  -7  24   5        2.75        0.96      2.70 o 
  -6  24   5       30.89       15.37      3.30 o 
  -5  24   5        0.62       -0.35      2.07 o 
  -4  24   5      112.52       83.00      6.02 o 
  -3  24   5        1.79        0.41      1.73 o 
  -2  24   5      278.04      245.76      7.64 o 
  -1  24   5        0.36       -0.52      2.19 o 
   0  24   5       20.88       25.83      2.90 o 
   1  24   5       46.39       37.95      7.66 o 
   2  24   5       75.26       68.39      9.80 o 
   3  24   5       37.63       43.21      8.95 o 
  -7  25   5       45.19       46.48      8.12 o 
  -6  25   5       17.01       17.24      3.54 o 
  -5  25   5      150.64      166.49      7.85 o 
  -4  25   5       35.21       27.14      3.98 o 
  -3  25   5        8.41        7.90      2.26 o 
  -2  25   5      202.45      186.11      6.33 o 
  -1  25   5        1.83        2.45      2.09 o 
   0  25   5       45.65       46.63      3.76 o 
   1  25   5        2.52        7.88      3.43 o 
   2  25   5       95.28      129.00     22.96 o 
   3  25   5       30.67       16.11      6.64 o 
  -7  26   5        4.30       -2.15      4.27 o 
  -6  26   5        5.52        5.88      3.04 o 
  -5  26   5      104.97      113.10      6.78 o 
  -4  26   5        0.95        0.11      2.36 o 
  -3  26   5       46.05       46.96      3.95 o 
  -2  26   5       15.91       18.37      2.89 o 
  -1  26   5      673.44      685.77     13.77 o 
   0  26   5       97.25       84.07      6.54 o 
   1  26   5       18.35       16.82      4.97 o 
   2  26   5       28.87       34.86      8.06 o 
  -7  27   5       89.01      121.79      9.14 o 
  -6  27   5      368.28      421.35     11.98 o 
  -5  27   5        1.24        2.74      2.64 o 
  -4  27   5      162.21      177.19      8.27 o 
  -3  27   5       13.52       20.06      3.56 o 
  -2  27   5       36.65       34.11      4.39 o 
  -1  27   5       37.40       37.95      4.06 o 
   0  27   5      146.97      138.71      9.24 o 
   1  27   5        0.18       -4.19     10.28 o 
   2  27   5       65.35       77.15     10.53 o 
  -7  28   5       18.08       18.96     12.28 o 
  -6  28   5        8.26       13.37      4.48 o 
  -5  28   5        2.59        0.12      2.29 o 
  -4  28   5       87.34       86.33      6.71 o 
  -3  28   5       71.74       53.21      7.46 o 
  -2  28   5       23.88       24.72      3.23 o 
  -1  28   5      416.73      409.07     12.09 o 
   0  28   5       14.32       11.97      5.32 o 
   1  28   5        1.80        6.51      3.70 o 
   2  28   5        0.15        4.29      4.52 o 
  -6  29   5        1.18        4.55      2.95 o 
  -5  29   5       60.02       60.05      5.57 o 
  -4  29   5       43.58       48.71      6.59 o 
  -3  29   5        3.46        2.36      2.98 o 
  -2  29   5      218.38      208.70      7.15 o 
  -1  29   5      187.61      170.52      8.98 o 
   0  29   5       12.62       10.35      6.05 o 
   1  29   5       13.18       13.14      9.31 o 
   2  29   5        7.55       17.20      6.10 o 
  -6  30   5      110.28      116.03      8.94 o 
  -5  30   5      437.76      453.93     22.76 o 
  -4  30   5        1.19       -0.88      2.55 o 
  -3  30   5       28.43       16.99      5.36 o 
  -2  30   5       51.66       59.59      5.08 o 
  -1  30   5       33.63       25.54     12.80 o 
   0  30   5        3.43       -1.60      4.55 o 
   1  30   5       44.19       25.86     11.06 o 
   2  30   5       21.85       14.24      6.06 o 
  -6  31   5       23.03       16.10      5.38 o 
  -5  31   5      175.89      177.77     10.68 o 
  -4  31   5      179.21      204.60     16.58 o 
  -3  31   5       86.70       90.60      7.07 o 
  -2  31   5       26.88       26.61      4.35 o 
  -1  31   5        0.00        0.82      8.54 o 
   0  31   5        6.44        8.95     11.13 o 
   1  31   5        2.16        2.02      8.53 o 
  -6  32   5        0.03        5.96      6.11 o 
  -5  32   5       22.57       21.96      4.92 o 
  -4  32   5        3.30       -4.85      2.67 o 
  -3  32   5      515.29      603.05     36.76 o 
  -2  32   5        2.03        5.81      3.84 o 
  -1  32   5       19.89       25.72     11.36 o 
   0  32   5       43.58       28.47     11.23 o 
   1  32   5      293.88      278.74     25.25 o 
  -5  33   5       21.33       36.32      6.43 o 
  -4  33   5       42.04       57.43     12.48 o 
  -3  33   5        7.92        7.49      5.77 o 
  -2  33   5      260.33      273.19     32.92 o 
  -1  33   5       60.90       73.34     15.39 o 
   0  33   5      184.55      181.68     16.30 o 
   1  33   5        1.18        6.69      8.05 o 
  -5  34   5       21.63        9.39      6.71 o 
  -4  34   5       94.37      122.81     30.66 o 
  -3  34   5      728.33      750.16     27.73 o 
  -2  34   5      184.06      207.93     23.46 o 
  -1  34   5       86.40       85.40     25.34 o 
   0  34   5       12.87        5.98      6.57 o 
  -4  35   5       16.38        3.33      5.80 o 
  -3  35   5      314.14      328.30     25.21 o 
  -2  35   5       83.10       79.95     11.04 o 
  -1  35   5        3.98        1.76      6.03 o 
   0  35   5      288.73      286.68     26.02 o 
  -4  36   5        0.30       -4.00      7.16 o 
  -3  36   5      185.57       14.59      7.04 o 
  -2  36   5       12.46       10.93      9.44 o 
  -1  36   5       84.47      127.92     34.53 o 
  -3  37   5      155.34      102.51     17.80 o 
  -2  37   5      250.77      330.71     27.64 o 
  -1  37   5       19.84        9.87      9.91 o 
  -9   0   6       55.11       56.39      8.48 o 
  -8   0   6      912.90      813.39     24.22 o 
  -7   0   6      806.64      756.58     17.60 o 
  -6   0   6      353.14      288.59      8.16 o 
  -5   0   6     1866.95     1943.99     24.34 o 
  -4   0   6     2425.89     2635.96     25.05 o 
  -3   0   6     5380.50     5559.25     44.68 o 
  -2   0   6       50.09       65.47      2.13 o 
  -1   0   6      387.14      367.19      4.95 o 
   0   0   6       26.92       23.80      2.72 o 
   1   0   6      418.90      407.25      9.45 o 
   2   0   6       41.56       45.24      5.93 o 
   3   0   6      405.05      415.70     14.79 o 
   4   0   6       33.68       36.54      8.20 o 
  -9   1   6      108.42      109.71      8.01 o 
  -8   1   6        9.67        7.25      2.55 o 
  -7   1   6       65.66       57.90      3.90 o 
  -6   1   6      792.24      757.39     10.13 o 
  -5   1   6       13.47        5.26      0.77 o 
  -4   1   6      225.23      227.92      3.37 o 
  -3   1   6     1703.74     2017.85     13.96 o 
  -2   1   6     1051.26     1083.25      7.59 o 
  -1   1   6      601.84      641.02      7.20 o 
   0   1   6       20.92       22.80      1.89 o 
   1   1   6       56.10       74.45      3.36 o 
   2   1   6      261.55      279.66      6.08 o 
   3   1   6      390.70      398.42     10.27 o 
   4   1   6      221.92      234.87     12.12 o 
  -9   2   6      109.78      107.10      9.76 o 
  -8   2   6        9.32        2.22      2.18 o 
  -7   2   6      522.67      485.20      9.56 o 
  -6   2   6      932.45      908.72     10.93 o 
  -5   2   6     1481.08     1465.49      9.85 o 
  -4   2   6      152.33      174.23      2.84 o 
  -3   2   6      138.15      113.85      2.19 o 
  -2   2   6      348.97      355.66      3.18 o 
  -1   2   6     1515.01     1527.03     12.79 o 
   0   2   6       46.55       37.52      2.29 o 
   1   2   6      233.29      236.62      6.36 o 
   2   2   6      882.37      927.18     12.22 o 
   3   2   6      191.64      209.65      8.30 o 
   4   2   6        1.88        6.11      3.74 o 
  -9   3   6        8.39        7.49      3.48 o 
  -8   3   6      489.24      467.89     11.30 o 
  -7   3   6       20.02       18.56      2.47 o 
  -6   3   6     1710.07     1641.62     18.11 o 
  -5   3   6      101.03       93.93      2.02 o 
  -4   3   6     1998.74     2015.89     13.82 o 
  -3   3   6       41.41       47.88      1.34 o 
  -2   3   6     1197.38     1126.65      7.02 o 
  -1   3   6        6.04        2.53      0.88 o 
   0   3   6      112.00      101.89      3.83 o 
   1   3   6       32.40       31.74      2.35 o 
   2   3   6      381.00      403.71      7.60 o 
   3   3   6      144.02      142.56      8.81 o 
   4   3   6       13.34       16.01      4.73 o 
  -9   4   6      123.90      111.00      7.99 o 
  -8   4   6        0.47        1.99      2.10 o 
  -7   4   6      163.21      156.01      7.79 o 
  -6   4   6        3.26        6.99      1.73 o 
  -5   4   6      637.98      652.18      5.71 o 
  -4   4   6       91.84      125.55      1.95 o 
  -3   4   6     1141.19     1086.07      6.75 o 
  -2   4   6       87.76       76.31      1.51 o 
  -1   4   6      377.28      395.90      5.35 o 
   0   4   6       14.17       16.12      1.78 o 
   1   4   6      104.20      112.10      3.92 o 
   2   4   6        2.85        2.01      1.56 o 
   3   4   6      171.16      183.82      9.36 o 
   4   4   6       63.62       54.45      7.27 o 
  -9   5   6       37.06       36.38      5.57 o 
  -8   5   6       31.03       30.96      3.87 o 
  -7   5   6        6.00        6.29      2.14 o 
  -6   5   6       10.37       10.89      1.77 o 
  -5   5   6      118.62      109.51      2.47 o 
  -4   5   6      921.71      966.73      6.76 o 
  -3   5   6      155.41      180.11      2.06 o 
  -2   5   6     2256.15     2150.58     12.35 o 
  -1   5   6      329.38      322.94      4.76 o 
   0   5   6     1775.22     1778.83     16.65 o 
   1   5   6       36.30       28.76      2.42 o 
   2   5   6      276.11      283.62      6.76 o 
   3   5   6      182.84      196.35      9.47 o 
   4   5   6       50.51       69.90      9.15 o 
  -9   6   6       27.21       21.47      4.11 o 
  -8   6   6       65.09       57.76      5.13 o 
  -7   6   6       53.76       53.69      4.49 o 
  -6   6   6        2.09        2.95      1.57 o 
  -5   6   6       60.49       53.32      2.25 o 
  -4   6   6     1093.49     1142.57      7.81 o 
  -3   6   6      264.79      257.76      2.74 o 
  -2   6   6       10.53        6.69      0.66 o 
  -1   6   6       16.09       27.81      1.69 o 
   0   6   6      391.51      436.95      6.40 o 
   1   6   6       14.01       10.81      1.76 o 
   2   6   6       24.86       24.23      2.77 o 
   3   6   6      521.66      541.28     15.21 o 
   4   6   6      454.64      417.29     16.42 o 
  -9   7   6       67.21       59.99      6.07 o 
  -8   7   6       59.03       57.88      4.84 o 
  -7   7   6       84.25       86.14      5.12 o 
  -6   7   6     2093.76     1996.92     25.20 o 
  -5   7   6     1426.49     1400.77     12.55 o 
  -4   7   6     1288.24     1271.42      7.97 o 
  -3   7   6        3.65        0.58      0.48 o 
  -2   7   6       61.35       53.42      1.43 o 
  -1   7   6      932.48      980.33      9.86 o 
   0   7   6      152.00      184.13      4.12 o 
   1   7   6        1.15        1.63      1.30 o 
   2   7   6       56.67       63.15      4.13 o 
   3   7   6        7.21       13.80      3.85 o 
   4   7   6      823.21      744.41     22.31 o 
  -9   8   6        0.53        2.77      2.60 o 
  -8   8   6      104.51       95.80      6.01 o 
  -7   8   6       43.55       40.16      3.66 o 
  -6   8   6      169.29      168.81      5.04 o 
  -5   8   6     4272.73     4130.54     34.52 o 
  -4   8   6      188.10      187.05      2.47 o 
  -3   8   6      398.39      435.51      4.16 o 
  -2   8   6      941.33      963.99      7.55 o 
  -1   8   6     1246.47     1242.81     11.32 o 
   0   8   6      486.90      503.03      7.35 o 
   1   8   6        2.58        1.03      1.29 o 
   2   8   6        7.21        7.28      2.09 o 
   3   8   6       59.14       55.75      6.03 o 
   4   8   6      175.47      158.40     20.15 o 
  -9   9   6        3.26        5.28      2.62 o 
  -8   9   6        2.64        6.27      2.68 o 
  -7   9   6       69.76       72.36      5.21 o 
  -6   9   6       43.03       39.17      2.97 o 
  -5   9   6       87.63       84.07      3.75 o 
  -4   9   6      234.85      238.52      5.37 o 
  -3   9   6        0.35        0.31      0.64 o 
  -2   9   6       23.54       30.87      1.41 o 
  -1   9   6      300.61      311.44      4.96 o 
   0   9   6       10.94       12.85      1.64 o 
   1   9   6        5.47        3.74      1.46 o 
   2   9   6        7.58        5.83      2.01 o 
   3   9   6       76.60       72.69      6.87 o 
   4   9   6       12.81        7.47      4.32 o 
  -9  10   6       48.21       39.62      5.84 o 
  -8  10   6       52.61       43.25      4.79 o 
  -7  10   6       16.87        9.40      2.71 o 
  -6  10   6       14.05       10.07      1.97 o 
  -5  10   6      375.68      357.11      5.87 o 
  -4  10   6      938.44      938.09      8.85 o 
  -3  10   6        0.98        1.84      0.75 o 
  -2  10   6      262.40      252.73      3.70 o 
  -1  10   6      288.80      272.56      4.40 o 
   0  10   6       94.95       94.78      3.60 o 
   1  10   6       67.12       56.18      3.61 o 
   2  10   6      105.21      108.66      5.87 o 
   3  10   6       61.79       63.08     11.27 o 
   4  10   6        0.68        1.81      3.58 o 
  -9  11   6       76.16       69.71      5.60 o 
  -8  11   6       40.53       40.66      4.31 o 
  -7  11   6      398.74      347.09     13.83 o 
  -6  11   6        1.53        3.70      1.69 o 
  -5  11   6       11.30       12.83      1.68 o 
  -4  11   6      460.05      436.14      5.67 o 
  -3  11   6        1.20        0.82      0.65 o 
  -2  11   6      297.33      279.41      4.16 o 
  -1  11   6       10.13       12.71      1.44 o 
   0  11   6      453.80      424.81      6.87 o 
   1  11   6      160.32      144.72      5.13 o 
   2  11   6        9.88        9.25      3.86 o 
   3  11   6       36.62       32.82      5.68 o 
   4  11   6        0.04       -2.20      3.54 o 
  -9  12   6      168.40      178.11      9.12 o 
  -8  12   6        0.02       -0.91      2.39 o 
  -7  12   6      334.72      294.73     11.42 o 
  -6  12   6       70.76       61.55      4.07 o 
  -5  12   6     1795.00     1651.41     17.03 o 
  -4  12   6     1316.94     1262.07     12.21 o 
  -3  12   6        6.44        4.16      0.93 o 
  -2  12   6       97.11       87.93      2.38 o 
  -1  12   6       68.39       54.56      3.02 o 
   0  12   6        0.42        0.85      1.15 o 
   1  12   6       26.89       23.96      2.64 o 
   2  12   6       27.72       25.68      4.62 o 
   3  12   6       33.28       35.34      5.83 o 
  -9  13   6        7.88        3.78      2.66 o 
  -8  13   6       22.36       18.75      3.88 o 
  -7  13   6      179.18      163.65      7.23 o 
  -6  13   6      164.03      165.35      5.78 o 
  -5  13   6       27.36       25.43      2.17 o 
  -4  13   6     1538.58     1455.50     16.39 o 
  -3  13   6        9.31       11.22      1.32 o 
  -2  13   6        3.02        1.12      0.99 o 
  -1  13   6       22.65       18.26      2.12 o 
   0  13   6       63.35       52.45      3.62 o 
   1  13   6        0.40       -0.52      1.30 o 
   2  13   6       11.59       16.96      4.42 o 
   3  13   6      255.63      255.11     12.05 o 
  -9  14   6       66.50       70.71      6.18 o 
  -8  14   6       50.72       45.51      5.71 o 
  -7  14   6      198.57      186.19      6.85 o 
  -6  14   6      143.29      139.10      5.69 o 
  -5  14   6       46.78       46.62      3.03 o 
  -4  14   6     1684.23     1617.95     16.17 o 
  -3  14   6        1.41       -0.40      0.88 o 
  -2  14   6      146.82      155.69      3.54 o 
  -1  14   6       58.61       49.70      2.59 o 
   0  14   6      236.31      243.94      5.30 o 
   1  14   6       17.18       12.65      2.25 o 
   2  14   6       87.35       88.78      7.95 o 
   3  14   6      656.61      649.70     19.70 o 
  -9  15   6        9.71        9.10      3.30 o 
  -8  15   6       28.15       13.57      2.74 o 
  -7  15   6        0.00        1.37      1.90 o 
  -6  15   6        2.85        1.83      1.81 o 
  -5  15   6      119.80      118.94      4.49 o 
  -4  15   6      296.33      317.11      8.19 o 
  -3  15   6      150.75      179.28      4.12 o 
  -2  15   6        6.25       14.65      1.53 o 
  -1  15   6       18.86       13.52      1.56 o 
   0  15   6        1.59        0.93      1.24 o 
   1  15   6      161.39      166.86      5.55 o 
   2  15   6        3.23        3.31      3.37 o 
   3  15   6       79.15       77.80      8.26 o 
  -9  16   6       20.69       22.94      4.20 o 
  -8  16   6       24.40       26.54      5.13 o 
  -7  16   6      174.49      161.35      6.85 o 
  -6  16   6      104.97      111.33      6.87 o 
  -5  16   6        0.41        1.10      1.46 o 
  -4  16   6     1289.20     1165.90     15.50 o 
  -3  16   6     3611.85     3298.78     27.56 o 
  -2  16   6       49.92       34.41      2.26 o 
  -1  16   6       42.72       39.16      2.31 o 
   0  16   6       17.04       14.80      1.97 o 
   1  16   6      117.71      118.19      8.14 o 
   2  16   6      479.51      484.05     17.05 o 
   3  16   6       44.75       46.75      9.28 o 
  -8  17   6      450.28      439.48     12.59 o 
  -7  17   6        2.79        5.10      2.10 o 
  -6  17   6      422.07      398.53     11.81 o 
  -5  17   6       86.94       80.43      4.75 o 
  -4  17   6      490.12      468.23      8.95 o 
  -3  17   6      517.82      553.38      7.88 o 
  -2  17   6      105.82      100.95      3.48 o 
  -1  17   6       23.47       20.58      2.00 o 
   0  17   6       11.78       12.30      2.15 o 
   1  17   6        7.52        8.40      2.28 o 
   2  17   6      370.19      407.47     14.66 o 
   3  17   6       13.29       15.50      5.90 o 
  -8  18   6       86.94       82.49      6.21 o 
  -7  18   6      108.20      113.98      6.07 o 
  -6  18   6        8.72        8.90      3.25 o 
  -5  18   6        2.50        0.71      1.60 o 
  -4  18   6       74.73       74.11      4.16 o 
  -3  18   6       83.27      103.29      3.64 o 
  -2  18   6      783.23      734.77     13.06 o 
  -1  18   6       30.71       22.21      2.07 o 
   0  18   6       32.40       28.61      2.92 o 
   1  18   6      968.25      976.21     15.67 o 
   2  18   6      411.79      429.21     15.24 o 
   3  18   6       13.17        6.83      5.35 o 
  -8  19   6       39.01       44.26      5.70 o 
  -7  19   6        1.01        1.15      2.66 o 
  -6  19   6      185.49      182.12      7.31 o 
  -5  19   6       24.26       27.82      3.56 o 
  -4  19   6      362.63      357.84     13.36 o 
  -3  19   6      285.50      244.46      5.95 o 
  -2  19   6      798.55      731.74     10.96 o 
  -1  19   6        0.45       -0.06      1.15 o 
   0  19   6       34.65       35.77      3.03 o 
   1  19   6      220.82      221.57      7.10 o 
   2  19   6      414.30      440.88     15.54 o 
   3  19   6       12.95       12.81      6.12 o 
  -8  20   6       88.84       94.60      8.58 o 
  -7  20   6      625.44      637.11     14.35 o 
  -6  20   6        1.99        3.49      2.19 o 
  -5  20   6      430.91      398.14     10.76 o 
  -4  20   6      518.66      424.26      9.64 o 
  -3  20   6      168.66      155.67      4.97 o 
  -2  20   6       15.26       10.89      3.14 o 
  -1  20   6       25.56       19.34      2.37 o 
   0  20   6      107.76      106.13      5.00 o 
   1  20   6        0.06        0.76      2.14 o 
   2  20   6      237.02      207.17     14.84 o 
   3  20   6      306.90      320.02     26.68 o 
  -8  21   6      201.35      215.45     10.34 o 
  -7  21   6        0.31       -0.77      3.59 o 
  -6  21   6      414.01      427.54     10.83 o 
  -5  21   6      291.20      299.62      9.40 o 
  -4  21   6      862.19      784.87     14.13 o 
  -3  21   6       45.14       25.86      2.95 o 
  -2  21   6     1110.68     1036.78     15.29 o 
  -1  21   6        6.22        7.19      2.15 o 
   0  21   6      126.95      134.94      5.98 o 
   1  21   6       10.78       10.87      3.19 o 
   2  21   6       32.41       48.24     13.62 o 
   3  21   6        0.22        4.56      4.95 o 
  -8  22   6        2.20        0.36      3.14 o 
  -7  22   6      201.92      211.35      8.47 o 
  -6  22   6      114.58      110.83      6.52 o 
  -5  22   6      149.69      171.54      6.82 o 
  -4  22   6      236.45      215.09      7.13 o 
  -3  22   6     1346.46     1273.43     19.04 o 
  -2  22   6        8.87        6.04      2.06 o 
  -1  22   6      146.84      147.93      5.70 o 
   0  22   6      225.05      225.87      6.91 o 
   1  22   6      210.61      222.65      9.38 o 
   2  22   6       22.18       18.57      5.93 o 
  -8  23   6      169.21      163.91      9.94 o 
  -7  23   6        3.46        3.04      2.69 o 
  -6  23   6      373.56      397.99     10.82 o 
  -5  23   6       74.97       66.58      5.05 o 
  -4  23   6      369.46      358.51      9.44 o 
  -3  23   6       90.18       77.93      4.74 o 
  -2  23   6       45.61       50.88      4.23 o 
  -1  23   6       50.03       48.10      4.37 o 
   0  23   6       54.78       51.08      4.20 o 
   1  23   6       37.04       38.78      5.55 o 
   2  23   6      278.30      247.00     21.56 o 
  -8  24   6       19.39       17.24      4.17 o 
  -7  24   6      185.61      176.19      8.64 o 
  -6  24   6      328.36      369.77     10.67 o 
  -5  24   6      416.85      414.31     10.75 o 
  -4  24   6        7.29        5.55      2.34 o 
  -3  24   6      963.51      966.77     15.21 o 
  -2  24   6       76.57       71.09      4.92 o 
  -1  24   6      870.16      836.56     15.57 o 
   0  24   6       44.72       54.26      4.33 o 
   1  24   6      312.36      328.35     16.62 o 
   2  24   6       16.99       17.56      6.38 o 
  -7  25   6       18.10       13.78      3.53 o 
  -6  25   6        2.54        6.77      2.86 o 
  -5  25   6        0.04       -0.04      2.13 o 
  -4  25   6      124.80      133.91      6.79 o 
  -3  25   6        1.84        0.84      1.74 o 
  -2  25   6      375.46      378.66      9.16 o 
  -1  25   6       95.62       80.58      5.61 o 
   0  25   6      330.98      373.91     10.34 o 
   1  25   6       46.11       50.39     21.84 o 
   2  25   6      295.75      314.45     17.59 o 
  -7  26   6      411.92      416.11     12.22 o 
  -6  26   6        0.46        2.80      2.69 o 
  -5  26   6       26.35       11.16      2.84 o 
  -4  26   6       15.86       15.97      3.01 o 
  -3  26   6      615.65      615.20     11.97 o 
  -2  26   6       21.44       18.68      2.99 o 
  -1  26   6        5.38        5.23      2.44 o 
   0  26   6      304.58      319.87     13.82 o 
   1  26   6      150.30      172.76     12.88 o 
   2  26   6        1.89        7.31      7.47 o 
  -7  27   6       45.23       57.67      6.65 o 
  -6  27   6      275.50      296.75     10.08 o 
  -5  27   6        5.20        5.76      2.75 o 
  -4  27   6      810.19      820.67     17.77 o 
  -3  27   6        3.03        5.12      2.26 o 
  -2  27   6      335.47      328.83      9.59 o 
  -1  27   6      382.08      393.19     10.76 o 
   0  27   6       44.97       37.33      5.57 o 
   1  27   6        6.07       18.54      7.80 o 
   2  27   6      145.85      148.61     23.43 o 
  -7  28   6      470.19      505.80     15.42 o 
  -6  28   6        8.50       10.44      3.35 o 
  -5  28   6      285.18      325.83     10.25 o 
  -4  28   6        1.25       -0.89      2.52 o 
  -3  28   6      517.60      519.01     11.24 o 
  -2  28   6        7.44       10.70      3.02 o 
  -1  28   6       17.26        6.63      4.69 o 
   0  28   6       74.23       79.63     13.97 o 
   1  28   6      306.39      298.96     36.31 o 
  -7  29   6       23.61       29.06      6.16 o 
  -6  29   6      277.70      308.28     10.61 o 
  -5  29   6       22.04       18.55      3.70 o 
  -4  29   6       95.83       78.55      6.59 o 
  -3  29   6       11.79        9.22      2.85 o 
  -2  29   6     1030.12     1049.10     20.29 o 
  -1  29   6        9.13        4.22      4.86 o 
   0  29   6      190.27      232.51     21.13 o 
  -6  30   6       22.11       26.69      4.40 o 
  -5  30   6        1.53        0.88      2.76 o 
  -4  30   6        2.64        3.21      3.26 o 
  -3  30   6      142.93      140.97      7.69 o 
  -2  30   6       94.01      101.44      9.50 o 
  -1  30   6      107.87      109.08     12.35 o 
   0  30   6       10.60       14.85      6.32 o 
   1  30   6       49.12       55.64     14.07 o 
  -6  31   6       94.67      103.44      8.69 o 
  -5  31   6       91.15       93.16      6.92 o 
  -4  31   6       19.40       25.21      4.36 o 
  -3  31   6        0.99        5.16      2.57 o 
  -2  31   6      110.15      102.88     13.20 o 
  -1  31   6        6.88        0.56      5.90 o 
   0  31   6      149.30      155.02     15.22 o 
   1  31   6        7.40       35.17     11.59 o 
  -6  32   6       33.13       36.19      8.32 o 
  -5  32   6      173.20      195.47      9.89 o 
  -4  32   6      107.22      126.09      8.57 o 
  -3  32   6      215.34      199.98     13.28 o 
  -2  32   6       10.79       10.22      3.83 o 
  -1  32   6      143.63      163.79     15.76 o 
   0  32   6        4.81        6.78      7.33 o 
  -5  33   6       27.87       44.13      6.04 o 
  -4  33   6      111.67      121.93     10.15 o 
  -3  33   6        8.89       20.83      6.38 o 
  -2  33   6       71.03       80.44      8.59 o 
  -1  33   6       17.74       20.16      7.74 o 
   0  33   6        7.02        9.62     10.16 o 
  -5  34   6        5.68        1.75      4.28 o 
  -4  34   6       87.18      105.77      9.54 o 
  -3  34   6      160.93      144.91     20.41 o 
  -2  34   6       35.95       51.13      7.38 o 
  -1  34   6       32.45       44.46     15.31 o 
  -4  35   6       36.01       44.42     21.30 o 
  -3  35   6        0.44       16.07      8.39 o 
  -2  35   6      187.16      229.18     18.68 o 
  -1  35   6        2.77       -3.82      5.13 o 
  -4  36   6        5.72       11.95      8.28 o 
  -3  36   6        6.73        2.51      6.92 o 
  -2  36   6      122.02      136.04     14.57 o 
  -9   1   7        2.26        1.22      2.76 o 
  -8   1   7      109.35       88.77      5.14 o 
  -7   1   7        1.64       -0.56      1.54 o 
  -6   1   7       32.47       33.37      2.04 o 
  -5   1   7       47.75       48.83      1.55 o 
  -4   1   7       20.62       22.67      1.37 o 
  -3   1   7        0.68        0.88      0.51 o 
  -2   1   7       88.47      101.45      2.02 o 
  -1   1   7       71.26       86.21      3.23 o 
   0   1   7        1.57        2.83      1.19 o 
   1   1   7        1.66        1.77      1.60 o 
   2   1   7        8.45        7.63      2.64 o 
   3   1   7       33.00       24.47      7.28 o 
  -9   2   7        2.35        1.86      2.83 o 
  -8   2   7        4.96        2.20      2.02 o 
  -7   2   7      689.13      554.49      9.98 o 
  -6   2   7      105.12       87.65      3.18 o 
  -5   2   7       82.82      114.36      1.78 o 
  -4   2   7      155.01      140.66      2.79 o 
  -3   2   7      556.19      577.45      4.40 o 
  -2   2   7      411.11      450.16      5.57 o 
  -1   2   7       39.08       39.01      2.33 o 
   0   2   7        4.04        3.93      1.27 o 
   1   2   7       15.75       13.40      2.22 o 
   2   2   7       11.44       13.67      2.87 o 
   3   2   7        0.04        2.41      2.93 o 
  -9   3   7        3.23        1.73      2.75 o 
  -8   3   7       55.24       50.65      4.26 o 
  -7   3   7       71.96       60.58      3.84 o 
  -6   3   7      110.50      110.20      3.29 o 
  -5   3   7      230.94      204.25      2.49 o 
  -4   3   7      793.29      801.00      7.42 o 
  -3   3   7      160.05      183.50      2.26 o 
  -2   3   7     1724.20     1807.33     12.67 o 
  -1   3   7      107.86       92.48      3.50 o 
   0   3   7       12.27        8.28      1.50 o 
   1   3   7      118.30      111.21      5.00 o 
   2   3   7        0.10        2.64      2.18 o 
   3   3   7       23.89       23.81      4.48 o 
  -9   4   7       23.98       18.64      3.97 o 
  -8   4   7        1.09       -0.36      1.94 o 
  -7   4   7      114.48       91.95      5.35 o 
  -6   4   7       58.56       42.99      2.45 o 
  -5   4   7      340.85      338.81      3.36 o 
  -4   4   7     1128.62     1014.10      7.83 o 
  -3   4   7       65.97       67.31      1.46 o 
  -2   4   7      603.04      639.59      6.21 o 
  -1   4   7       43.93       42.00      2.60 o 
   0   4   7      186.83      199.14      4.87 o 
   1   4   7      558.14      584.72     10.58 o 
   2   4   7      172.65      167.45      8.76 o 
   3   4   7       26.39       19.03      4.15 o 
  -9   5   7       11.61       10.02      3.32 o 
  -8   5   7        0.04        0.23      1.85 o 
  -7   5   7      176.41      157.08      7.03 o 
  -6   5   7      395.07      383.64      6.20 o 
  -5   5   7       74.09       67.60      1.66 o 
  -4   5   7      316.79      290.17      2.79 o 
  -3   5   7      124.23      131.24      1.97 o 
  -2   5   7       11.23        5.39      0.76 o 
  -1   5   7        0.04        1.37      0.91 o 
   0   5   7      225.77      227.15      5.25 o 
   1   5   7      526.06      528.48     10.00 o 
   2   5   7      123.03      132.39      7.60 o 
   3   5   7      244.15      235.01     10.58 o 
  -9   6   7      152.79      152.41      8.90 o 
  -8   6   7       72.40       65.16      4.82 o 
  -7   6   7      109.69      107.41      7.05 o 
  -6   6   7      192.86      183.76      4.24 o 
  -5   6   7     3106.39     2991.79     23.71 o 
  -4   6   7      475.58      447.51      3.88 o 
  -3   6   7     1473.56     1465.18      9.73 o 
  -2   6   7        0.02        0.95      0.65 o 
  -1   6   7      623.32      595.31      8.83 o 
   0   6   7       18.41       17.89      2.16 o 
   1   6   7       60.62       56.70      3.92 o 
   2   6   7       83.71       84.42      6.16 o 
   3   6   7      136.67      145.35      9.83 o 
  -9   7   7        4.68        7.67      3.33 o 
  -8   7   7       49.89       51.62      6.24 o 
  -7   7   7       19.37       14.74      2.47 o 
  -6   7   7      439.06      425.89      6.72 o 
  -5   7   7      286.17      292.11      4.18 o 
  -4   7   7     1746.44     1708.48     10.79 o 
  -3   7   7      477.37      465.57      4.36 o 
  -2   7   7      409.45      403.27      5.09 o 
  -1   7   7      130.42      123.38      3.53 o 
   0   7   7      568.93      569.14      9.08 o 
   1   7   7      252.98      257.81      6.88 o 
   2   7   7       30.21       33.11      4.03 o 
   3   7   7       23.04       33.13      5.91 o 
  -9   8   7      169.74      173.79      8.22 o 
  -8   8   7       29.56       17.82      3.72 o 
  -7   8   7      126.93      120.92      5.67 o 
  -6   8   7      218.54      222.23      5.77 o 
  -5   8   7      466.11      513.07      6.20 o 
  -4   8   7       85.88       77.47      1.84 o 
  -3   8   7      854.51      841.51      7.58 o 
  -2   8   7       15.30       15.56      1.28 o 
  -1   8   7      925.43      895.67     10.58 o 
   0   8   7        0.56       -0.35      1.26 o 
   1   8   7        2.99        3.94      1.83 o 
   2   8   7        9.49       10.86      3.35 o 
   3   8   7      210.79      230.43     18.49 o 
  -9   9   7        5.31        9.10      3.14 o 
  -8   9   7       18.16       12.22      3.06 o 
  -7   9   7       60.85       68.09      4.40 o 
  -6   9   7       59.11       57.73      3.43 o 
  -5   9   7      679.65      637.86      7.55 o 
  -4   9   7     2099.43     2065.25     15.22 o 
  -3   9   7      261.95      247.91      4.28 o 
  -2   9   7      549.37      539.95      6.69 o 
  -1   9   7       49.69       40.13      2.36 o 
   0   9   7        0.10        0.83      1.46 o 
   1   9   7       11.20       12.66      2.34 o 
   2   9   7        3.06        2.39      2.02 o 
   3   9   7       13.05       25.15      4.75 o 
  -9  10   7       28.82       24.77      3.93 o 
  -8  10   7       93.91       93.88      6.47 o 
  -7  10   7      119.98      124.98      6.46 o 
  -6  10   7      915.65      888.70     12.77 o 
  -5  10   7     1587.39     1510.15     15.75 o 
  -4  10   7     2131.76     2022.13     17.06 o 
  -3  10   7        3.86        1.43      0.81 o 
  -2  10   7        9.95       10.08      1.32 o 
  -1  10   7      164.25      154.31      4.06 o 
   0  10   7      305.22      308.88      7.05 o 
   1  10   7      235.25      240.08      7.75 o 
   2  10   7        9.66        8.40      3.54 o 
   3  10   7      149.15      151.11     10.19 o 
  -9  11   7       40.08       44.34      4.81 o 
  -8  11   7      141.26      129.41      8.46 o 
  -7  11   7        0.69       -0.11      1.65 o 
  -6  11   7     1479.05     1411.89     17.71 o 
  -5  11   7       82.82       79.25      3.78 o 
  -4  11   7      709.28      739.13      8.71 o 
  -3  11   7      422.06      407.72      5.44 o 
  -2  11   7      616.39      605.01      7.62 o 
  -1  11   7        3.83        3.41      1.29 o 
   0  11   7      148.76      149.50      5.16 o 
   1  11   7       78.11       81.78      4.69 o 
   2  11   7       44.71       48.42      6.14 o 
   3  11   7       26.62       25.59      9.94 o 
  -9  12   7        7.00        6.03      3.01 o 
  -8  12   7      165.24      162.66      7.81 o 
  -7  12   7      101.73       99.21      5.50 o 
  -6  12   7      796.19      784.02     12.08 o 
  -5  12   7     1134.33     1101.17     13.77 o 
  -4  12   7     1214.19     1124.17     11.78 o 
  -3  12   7     2270.13     2175.42     17.43 o 
  -2  12   7        4.91        2.57      1.17 o 
  -1  12   7      379.91      374.45      6.47 o 
   0  12   7      186.77      199.88      5.76 o 
   1  12   7        1.90        2.39      1.75 o 
   2  12   7       48.53       51.21      6.59 o 
   3  12   7        1.27        2.83      3.08 o 
  -9  13   7       43.32       49.55      5.16 o 
  -8  13   7      149.59      173.95     11.92 o 
  -7  13   7       80.67       79.09      4.62 o 
  -6  13   7      952.70      904.81     14.57 o 
  -5  13   7      283.57      277.06      6.10 o 
  -4  13   7     1304.03     1249.44     12.88 o 
  -3  13   7       19.38       11.79      1.39 o 
  -2  13   7      760.44      663.79      8.25 o 
  -1  13   7       38.95       39.47      2.55 o 
   0  13   7      519.73      512.82      9.47 o 
   1  13   7      178.38      174.30      6.28 o 
   2  13   7      127.24      132.54     10.13 o 
   3  13   7        0.15       -1.45      3.08 o 
  -9  14   7      248.88      247.19      9.72 o 
  -8  14   7      137.31      135.05      7.94 o 
  -7  14   7      180.62      170.98      6.68 o 
  -6  14   7      170.37      155.06      5.74 o 
  -5  14   7      233.27      232.58      5.67 o 
  -4  14   7      396.13      379.79      6.15 o 
  -3  14   7      631.17      624.49      8.79 o 
  -2  14   7       48.78       40.88      2.36 o 
  -1  14   7      648.32      611.10      8.76 o 
   0  14   7      134.39      131.45      5.39 o 
   1  14   7       62.77       63.13      4.61 o 
   2  14   7       60.04       65.41      7.33 o 
   3  14   7      392.14      425.76     16.78 o 
  -9  15   7       95.22       99.48      6.47 o 
  -8  15   7       34.94       30.88      7.30 o 
  -7  15   7      317.24      301.49      8.49 o 
  -6  15   7      282.50      286.83      7.77 o 
  -5  15   7      471.17      453.18      8.24 o 
  -4  15   7        5.66        9.92      1.51 o 
  -3  15   7      730.80      693.64      9.53 o 
  -2  15   7      371.34      389.09      6.20 o 
  -1  15   7       14.86       17.16      1.95 o 
   0  15   7      356.99      366.13      8.66 o 
   1  15   7      227.29      232.99      8.13 o 
   2  15   7      127.94      128.02     10.79 o 
  -9  16   7      228.49      229.07      8.93 o 
  -8  16   7       21.87       17.61      5.15 o 
  -7  16   7       53.83       56.74      5.48 o 
  -6  16   7       11.00       14.63      2.55 o 
  -5  16   7      345.77      334.73      7.13 o 
  -4  16   7       44.54       43.55      2.70 o 
  -3  16   7      514.54      485.85      7.89 o 
  -2  16   7       35.77       43.39      2.65 o 
  -1  16   7     1036.45      993.82     13.52 o 
   0  16   7      129.42      141.21      5.98 o 
   1  16   7      267.82      250.95      7.95 o 
   2  16   7      656.17      641.64     19.63 o 
  -9  17   7       25.46       20.20      4.18 o 
  -8  17   7        4.32        4.73      2.58 o 
  -7  17   7        7.78       11.11      3.27 o 
  -6  17   7      406.60      397.29      9.61 o 
  -5  17   7      155.34      159.92      5.33 o 
  -4  17   7      203.11      181.16      4.66 o 
  -3  17   7      800.59      826.98     11.03 o 
  -2  17   7     1408.25     1326.25     14.20 o 
  -1  17   7      353.64      349.81      7.18 o 
   0  17   7      125.76      129.54      6.15 o 
   1  17   7       54.93       54.24      4.53 o 
   2  17   7        6.94        3.86      3.71 o 
  -8  18   7        7.10        2.17      2.17 o 
  -7  18   7      766.34      781.95     16.67 o 
  -6  18   7       13.46       19.49      2.87 o 
  -5  18   7     1027.65      991.90     14.88 o 
  -4  18   7      664.67      598.09      9.79 o 
  -3  18   7     2389.27     2184.61     26.21 o 
  -2  18   7      414.39      424.34      7.70 o 
  -1  18   7      363.91      355.96      8.01 o 
   0  18   7        1.26        6.25      2.00 o 
   1  18   7       64.46       66.93      5.49 o 
   2  18   7       97.52       88.70      8.87 o 
  -8  19   7      275.95      257.17     19.48 o 
  -7  19   7        3.01       -0.11      1.90 o 
  -6  19   7      105.67      110.62      6.72 o 
  -5  19   7        0.05        0.87      1.52 o 
  -4  19   7        0.30        1.50      1.59 o 
  -3  19   7      136.07      117.38      4.91 o 
  -2  19   7        6.44        3.06      1.67 o 
  -1  19   7       57.61       51.91      3.54 o 
   0  19   7      191.92      177.14      8.10 o 
   1  19   7      131.71      127.36      8.55 o 
   2  19   7       96.68       87.24      8.73 o 
  -8  20   7       77.05       83.01     10.25 o 
  -7  20   7       30.04       23.58      6.20 o 
  -6  20   7       36.57       29.89      3.87 o 
  -5  20   7       11.63       15.70      2.52 o 
  -4  20   7        0.05        0.17      1.72 o 
  -3  20   7       24.38       15.79      2.32 o 
  -2  20   7      291.16      261.01      7.25 o 
  -1  20   7       34.96       27.48      2.80 o 
   0  20   7      178.19      183.06      6.46 o 
   1  20   7        7.11       10.46      5.21 o 
   2  20   7        1.53        4.56      4.67 o 
  -8  21   7        3.04        6.30      4.50 o 
  -7  21   7       13.45       10.61      2.92 o 
  -6  21   7      282.04      276.86     10.53 o 
  -5  21   7       69.67       63.81      4.32 o 
  -4  21   7      470.22      419.52     12.60 o 
  -3  21   7       14.25       16.74      2.60 o 
  -2  21   7        0.15        0.05      1.77 o 
  -1  21   7       26.91       23.06      2.69 o 
   0  21   7       51.07       61.22      5.36 o 
   1  21   7        0.01        0.46      3.01 o 
   2  21   7        5.87        8.68      4.97 o 
  -8  22   7       27.55       29.92      7.02 o 
  -7  22   7       19.92       21.56      3.49 o 
  -6  22   7      143.43      148.71      9.65 o 
  -5  22   7      204.75      198.25      7.11 o 
  -4  22   7       65.99       57.70      4.51 o 
  -3  22   7      218.19      193.72      6.36 o 
  -2  22   7       31.89       32.38      3.64 o 
  -1  22   7      281.20      272.34      7.73 o 
   0  22   7      188.39      183.92      6.71 o 
   1  22   7       69.50       71.41      7.71 o 
   2  22   7       21.44       13.89      9.94 o 
  -8  23   7        1.58        2.81      3.72 o 
  -7  23   7       10.56        9.38      2.98 o 
  -6  23   7       62.26       63.63      7.23 o 
  -5  23   7        3.74        7.47      2.43 o 
  -4  23   7       16.84       15.24      3.70 o 
  -3  23   7       42.34       39.79      3.85 o 
  -2  23   7        4.78       11.04      2.74 o 
  -1  23   7        0.94        1.81      1.92 o 
   0  23   7       93.20       94.07      5.74 o 
   1  23   7       76.09       67.49      8.02 o 
   2  23   7        2.76        0.22      6.12 o 
  -8  24   7        2.79        2.79      3.07 o 
  -7  24   7       14.45       12.43      3.37 o 
  -6  24   7        9.52        5.65      2.97 o 
  -5  24   7      140.64      159.45      6.98 o 
  -4  24   7       13.66       22.12      3.49 o 
  -3  24   7        9.43        9.53      2.35 o 
  -2  24   7        2.45        5.63      2.46 o 
  -1  24   7        0.13        0.99      1.89 o 
   0  24   7       36.46       32.81      4.03 o 
   1  24   7       29.89       34.15      7.62 o 
  -7  25   7        0.19       -0.49      2.53 o 
  -6  25   7       23.15       27.39      3.86 o 
  -5  25   7      208.79      206.63      8.59 o 
  -4  25   7      116.56       99.34      6.15 o 
  -3  25   7        7.06        3.70      2.00 o 
  -2  25   7       41.19       41.28      5.80 o 
  -1  25   7       22.95       24.16      3.32 o 
   0  25   7        3.05        6.72      2.77 o 
   1  25   7       97.81       77.74     16.08 o 
  -7  26   7        0.00       -1.48      3.47 o 
  -6  26   7        0.73        0.66      3.59 o 
  -5  26   7      223.70      238.04      9.43 o 
  -4  26   7        5.04        9.37      2.76 o 
  -3  26   7      133.38      137.72      7.23 o 
  -2  26   7        2.17        1.89      2.18 o 
  -1  26   7       81.88       84.98      5.56 o 
   0  26   7      230.59      226.31     11.79 o 
   1  26   7        0.14       -0.09      5.26 o 
  -7  27   7       99.04       84.07      6.75 o 
  -6  27   7      110.86      118.87      8.42 o 
  -5  27   7      114.05      142.10      8.48 o 
  -4  27   7      268.65      282.39      9.58 o 
  -3  27   7        0.19        0.97      2.09 o 
  -2  27   7       15.86       24.63      4.58 o 
  -1  27   7      171.04      185.60      7.39 o 
   0  27   7      115.33      107.32     14.06 o 
   1  27   7        2.40        5.95      4.40 o 
  -7  28   7       68.29       78.77      6.64 o 
  -6  28   7      370.78      386.73     11.63 o 
  -5  28   7        2.74        0.38      2.83 o 
  -4  28   7        2.85        2.03      2.43 o 
  -3  28   7       19.38        9.22      2.72 o 
  -2  28   7       11.79        8.67      3.49 o 
  -1  28   7       86.60      104.66      6.24 o 
   0  28   7       88.47       95.60     12.30 o 
   1  28   7        0.47        7.03      6.97 o 
  -7  29   7       21.60       22.31      4.34 o 
  -6  29   7      107.91      127.76      8.01 o 
  -5  29   7        8.83        7.48      3.30 o 
  -4  29   7      225.76      225.41     18.78 o 
  -3  29   7      154.75      170.42     10.88 o 
  -2  29   7       51.79       61.41      5.54 o 
  -1  29   7       68.75       80.00      7.22 o 
   0  29   7        5.28        8.16      8.41 o 
  -6  30   7       88.30      100.01      7.27 o 
  -5  30   7      314.51      305.69     11.47 o 
  -4  30   7      342.57      369.31     11.28 o 
  -3  30   7      146.69      141.37      7.81 o 
  -2  30   7       46.60       47.05      5.01 o 
  -1  30   7       10.33        6.82      4.72 o 
  -6  31   7      110.45      106.07      7.61 o 
  -5  31   7      118.78      126.31      7.96 o 
  -4  31   7      226.90      246.40     15.14 o 
  -3  31   7       29.80       23.48      4.22 o 
  -2  31   7       31.90       25.65      5.06 o 
  -1  31   7      102.79      115.78     13.96 o 
   0  31   7       18.88        2.58      6.05 o 
  -6  32   7        9.72        7.66      3.70 o 
  -5  32   7      216.67      221.71      9.59 o 
  -4  32   7        1.35        6.58      3.89 o 
  -3  32   7      191.46      205.54     10.35 o 
  -2  32   7        0.46        0.64      3.93 o 
  -1  32   7       16.06       -9.18      5.31 o 
  -5  33   7      112.90      126.57      9.50 o 
  -4  33   7       42.65       41.31      6.22 o 
  -3  33   7       43.88       40.59      6.22 o 
  -2  33   7      116.00      133.50     11.30 o 
  -1  33   7        1.67       17.28      7.44 o 
  -5  34   7        4.14        2.81      3.83 o 
  -4  34   7       51.32       52.94      7.49 o 
  -3  34   7      338.57      352.22     18.66 o 
  -2  34   7        2.36       -6.57      5.88 o 
  -4  35   7       19.09       13.13      6.91 o 
  -3  35   7      146.99      176.46     26.30 o 
 -10   0   8      104.71       99.11     11.05 o 
  -9   0   8      128.63      151.25      9.58 o 
  -8   0   8        2.30        2.15      3.08 o 
  -7   0   8      226.93      238.04      8.50 o 
  -6   0   8      945.16      753.92     10.22 o 
  -5   0   8       24.60       44.85      2.89 o 
  -4   0   8      553.82      535.26      9.10 o 
  -3   0   8     1611.21     1651.26     17.06 o 
  -2   0   8      312.24      307.39      7.60 o 
  -1   0   8       31.44       20.71      2.92 o 
   0   0   8        1.54       -0.94      1.76 o 
   1   0   8      107.92      115.01      7.93 o 
   2   0   8       37.52       40.75      7.57 o 
 -10   1   8      249.91      261.91     10.69 o 
  -9   1   8       13.73       15.92      3.20 o 
  -8   1   8      265.40      257.71      7.16 o 
  -7   1   8      649.31      589.30      9.95 o 
  -6   1   8      125.44      142.67      2.84 o 
  -5   1   8      266.29      229.69      3.88 o 
  -4   1   8       42.98       52.12      2.26 o 
  -3   1   8     1508.87     1474.40     11.64 o 
  -2   1   8      730.90      724.42      8.83 o 
  -1   1   8      156.63      164.21      4.32 o 
   0   1   8       41.87       38.30      3.00 o 
   1   1   8      241.07      249.66      7.92 o 
   2   1   8      252.38      246.09     10.43 o 
 -10   2   8        1.59        4.47      3.55 o 
  -9   2   8      160.68      181.91      7.72 o 
  -8   2   8      127.16      116.36      5.62 o 
  -7   2   8      491.54      480.80      8.84 o 
  -6   2   8       86.49       74.46      2.30 o 
  -5   2   8      305.33      337.92      4.91 o 
  -4   2   8       65.63       63.77      2.32 o 
  -3   2   8      156.86      159.78      2.75 o 
  -2   2   8      106.18      106.84      3.66 o 
  -1   2   8      309.71      301.95      6.11 o 
   0   2   8       42.21       50.58      3.53 o 
   1   2   8       90.57       99.99      6.12 o 
   2   2   8      821.17      835.54     21.99 o 
 -10   3   8        3.99        4.07      3.15 o 
  -9   3   8       10.87       11.09      2.92 o 
  -8   3   8       79.27       72.15      5.22 o 
  -7   3   8       17.33       14.90      2.19 o 
  -6   3   8      405.08      386.42      5.08 o 
  -5   3   8      222.84      194.14      3.69 o 
  -4   3   8     1695.99     1736.19     11.44 o 
  -3   3   8      120.30      124.29      3.04 o 
  -2   3   8     1970.27     1908.63     17.93 o 
  -1   3   8        6.55        3.97      1.30 o 
   0   3   8      257.64      249.11      6.33 o 
   1   3   8      185.16      187.19      6.47 o 
   2   3   8        6.55        5.06      2.75 o 
 -10   4   8        0.51        1.27      3.07 o 
  -9   4   8       27.74       31.40      4.28 o 
  -8   4   8      258.20      258.43      7.20 o 
  -7   4   8       72.50       72.54      3.89 o 
  -6   4   8       67.89       41.03      2.11 o 
  -5   4   8       22.79       27.09      1.24 o 
  -4   4   8     1492.20     1376.76      8.66 o 
  -3   4   8     3334.70     3282.92     22.04 o 
  -2   4   8      373.60      358.02      6.17 o 
  -1   4   8      669.68      646.74      9.25 o 
   0   4   8       56.85       61.42      3.80 o 
   1   4   8       68.56       71.37      5.00 o 
   2   4   8       35.30       37.28      4.43 o 
 -10   5   8       43.13       36.72      5.26 o 
  -9   5   8        0.03       -0.20      2.57 o 
  -8   5   8      137.07      140.37     10.12 o 
  -7   5   8      123.10      126.32      4.75 o 
  -6   5   8       32.00       13.30      1.37 o 
  -5   5   8        3.17        1.72      0.59 o 
  -4   5   8       40.73       41.88      1.32 o 
  -3   5   8     1201.45     1170.35     11.74 o 
  -2   5   8        8.34        7.25      1.42 o 
  -1   5   8      508.61      495.61      8.78 o 
   0   5   8        2.18        3.68      1.61 o 
   1   5   8      341.28      355.71      8.70 o 
   2   5   8       73.96       80.82      6.07 o 
  -9   6   8       12.30        9.92      3.28 o 
  -8   6   8      184.08      181.75      6.59 o 
  -7   6   8       11.84       17.07      2.58 o 
  -6   6   8      485.73      412.74      5.80 o 
  -5   6   8       49.32       50.82      1.40 o 
  -4   6   8      933.99      924.26      6.75 o 
  -3   6   8      491.90      481.64      6.33 o 
  -2   6   8      519.81      506.95      7.58 o 
  -1   6   8       47.42       48.70      2.94 o 
   0   6   8      140.75      144.81      5.55 o 
   1   6   8      111.27       99.25      5.54 o 
   2   6   8       26.08       29.14      4.07 o 
  -9   7   8       34.12       20.38      3.91 o 
  -8   7   8      102.54      101.32      8.70 o 
  -7   7   8       85.69       80.71      4.54 o 
  -6   7   8      404.92      383.94      5.63 o 
  -5   7   8     1100.55     1065.80      8.48 o 
  -4   7   8      621.91      603.66      5.37 o 
  -3   7   8     1662.68     1607.07     13.88 o 
  -2   7   8       75.07       70.32      3.30 o 
  -1   7   8      187.08      198.10      5.33 o 
   0   7   8       13.74       10.95      2.14 o 
   1   7   8       41.83       49.04      4.00 o 
   2   7   8      115.74       95.54      8.92 o 
  -9   8   8        0.33       -1.31      2.51 o 
  -8   8   8        0.73        3.11      2.03 o 
  -7   8   8      715.24      717.82     12.52 o 
  -6   8   8       57.00       57.40      2.78 o 
  -5   8   8     2995.10     2985.58     20.16 o 
  -4   8   8       23.85       23.61      1.41 o 
  -3   8   8        0.30       -0.37      0.87 o 
  -2   8   8        0.53        0.21      1.01 o 
  -1   8   8       26.01       22.42      2.37 o 
   0   8   8       16.62       13.30      2.31 o 
   1   8   8        7.27        3.91      2.06 o 
   2   8   8      209.11      236.98     14.52 o 
  -9   9   8        0.06       -0.72      2.51 o 
  -8   9   8       72.20       67.67      5.22 o 
  -7   9   8      259.48      251.78      7.01 o 
  -6   9   8       62.14       66.73      3.73 o 
  -5   9   8      715.82      696.30      7.22 o 
  -4   9   8      117.13      121.82      2.71 o 
  -3   9   8      202.98      200.43      3.94 o 
  -2   9   8      273.13      248.80      5.32 o 
  -1   9   8        3.26        4.39      1.63 o 
   0   9   8       31.94       27.78      3.25 o 
   1   9   8       12.33       14.69      2.63 o 
   2   9   8       33.54       29.95      5.62 o 
  -9  10   8        0.20       -1.82      2.49 o 
  -8  10   8        6.06        5.85      2.43 o 
  -7  10   8       29.33       29.24      3.90 o 
  -6  10   8       54.97       48.60      3.15 o 
  -5  10   8      260.73      230.17      4.58 o 
  -4  10   8      232.74      210.36      4.05 o 
  -3  10   8        0.09        0.76      0.87 o 
  -2  10   8       81.72       76.70      3.11 o 
  -1  10   8       23.88       16.24      2.22 o 
   0  10   8       20.28       17.99      2.66 o 
   1  10   8        0.81        0.45      1.77 o 
   2  10   8       14.23       10.80      4.04 o 
  -9  11   8      122.74      133.49     13.21 o 
  -8  11   8        2.34        2.24      2.26 o 
  -7  11   8       15.39       15.39      2.50 o 
  -6  11   8      209.68      216.20      5.68 o 
  -5  11   8       43.61       50.69      2.78 o 
  -4  11   8        5.22        4.80      1.16 o 
  -3  11   8        0.05        1.40      0.95 o 
  -2  11   8        2.89        1.53      1.16 o 
  -1  11   8        5.38        7.35      1.90 o 
   0  11   8       31.58       34.37      3.36 o 
   1  11   8      207.15      205.17      6.84 o 
   2  11   8       21.11       11.02      4.85 o 
  -9  12   8      100.42      103.48      7.25 o 
  -8  12   8       89.42       75.74      6.67 o 
  -7  12   8        0.03        2.84      1.91 o 
  -6  12   8       12.77        6.75      1.83 o 
  -5  12   8      714.93      677.14      9.95 o 
  -4  12   8      486.21      464.96      6.92 o 
  -3  12   8      212.69      213.02      4.39 o 
  -2  12   8       46.12       47.42      2.54 o 
  -1  12   8        0.13       -0.02      1.38 o 
   0  12   8       33.55       32.95      3.37 o 
   1  12   8       33.51       31.08      3.44 o 
   2  12   8        5.41        6.10      3.78 o 
  -9  13   8       58.84       59.05      5.97 o 
  -8  13   8       72.62       72.32      6.26 o 
  -7  13   8        1.10        1.80      2.35 o 
  -6  13   8       19.81       16.91      2.26 o 
  -5  13   8      140.43      131.90      4.95 o 
  -4  13   8      740.55      720.12     10.33 o 
  -3  13   8       15.32       13.69      1.53 o 
  -2  13   8      411.15      401.23      6.41 o 
  -1  13   8       31.82       30.87      3.11 o 
   0  13   8       20.81       16.50      3.26 o 
   1  13   8       51.39       51.08      4.13 o 
   2  13   8        3.67        5.90      3.89 o 
  -9  14   8      180.76      191.38     10.87 o 
  -8  14   8      179.31      188.77      8.68 o 
  -7  14   8      159.68      169.01      6.91 o 
  -6  14   8      213.56      215.44      6.07 o 
  -5  14   8      145.89      146.30      4.75 o 
  -4  14   8        0.56        1.54      1.20 o 
  -3  14   8      189.41      171.68      4.08 o 
  -2  14   8      428.32      444.82      7.48 o 
  -1  14   8       18.13       25.77      2.87 o 
   0  14   8       51.01       45.89      6.04 o 
   1  14   8        0.24        2.19      2.11 o 
   2  14   8       33.78       21.62      5.31 o 
  -9  15   8        2.18        4.89      3.26 o 
  -8  15   8       72.67       75.54      6.58 o 
  -7  15   8       37.94       33.60      3.51 o 
  -6  15   8       40.84       38.60      3.22 o 
  -5  15   8      337.10      331.94      7.04 o 
  -4  15   8       60.56       58.45      3.37 o 
  -3  15   8      348.52      366.66      6.92 o 
  -2  15   8        3.14        4.56      1.30 o 
  -1  15   8       23.64       28.08      3.65 o 
   0  15   8      103.15      113.21      6.04 o 
   1  15   8        9.48        8.15      2.52 o 
   2  15   8        4.70        8.27      4.04 o 
  -9  16   8       66.43       76.82      7.48 o 
  -8  16   8       14.44       14.81      3.71 o 
  -7  16   8       64.26       60.95      4.54 o 
  -6  16   8        4.45        4.05      1.77 o 
  -5  16   8      109.57      102.90      6.33 o 
  -4  16   8        7.94        7.11      1.72 o 
  -3  16   8     2162.74     2011.44     20.67 o 
  -2  16   8        0.76        2.03      1.59 o 
  -1  16   8       35.17       33.48      3.21 o 
   0  16   8       43.33       36.60      3.81 o 
   1  16   8        0.91        1.43      2.47 o 
   2  16   8        3.12        1.31      4.35 o 
  -9  17   8        1.57        2.15      3.72 o 
  -8  17   8       38.61       46.35      5.63 o 
  -7  17   8       46.76       40.13      4.34 o 
  -6  17   8        1.36        0.26      1.71 o 
  -5  17   8      556.01      541.20      9.61 o 
  -4  17   8      111.70      111.87      4.51 o 
  -3  17   8        3.17        1.22      1.51 o 
  -2  17   8     1753.04     1621.49     18.77 o 
  -1  17   8       24.09       22.82      2.89 o 
   0  17   8      201.15      200.66      7.15 o 
   1  17   8        4.14        4.26      2.55 o 
   2  17   8        1.83        3.62      3.71 o 
  -9  18   8       29.26       22.64      6.18 o 
  -8  18   8      181.89      201.20     11.31 o 
  -7  18   8      147.81      155.17      7.49 o 
  -6  18   8      430.60      417.62      9.99 o 
  -5  18   8       28.78       27.21      2.90 o 
  -4  18   8      326.31      317.32      7.26 o 
  -3  18   8        3.93        8.26      2.02 o 
  -2  18   8       76.91       82.21      4.29 o 
  -1  18   8       63.46       66.27      4.67 o 
   0  18   8       71.29       70.13      4.91 o 
   1  18   8      147.58      124.30     10.08 o 
  -8  19   8       99.80       98.96     12.20 o 
  -7  19   8       41.46       40.66      4.58 o 
  -6  19   8        8.73        6.55      2.74 o 
  -5  19   8      161.12      148.68      5.87 o 
  -4  19   8       10.26       11.93      2.31 o 
  -3  19   8      193.50      167.10      5.38 o 
  -2  19   8      147.07      155.35      5.87 o 
  -1  19   8      640.07      629.28     12.13 o 
   0  19   8        2.33        4.07      2.02 o 
   1  19   8       25.64       16.92      4.80 o 
  -8  20   8       53.82       42.67      5.77 o 
  -7  20   8       16.35       19.95      3.64 o 
  -6  20   8      760.14      770.67     13.63 o 
  -5  20   8       77.26       66.57      5.86 o 
  -4  20   8      123.24      141.15      5.89 o 
  -3  20   8      152.13      142.22      5.96 o 
  -2  20   8     1213.48     1145.23     19.97 o 
  -1  20   8      421.89      403.22      9.56 o 
   0  20   8       20.21       19.83      3.09 o 
   1  20   8       78.78       78.22     10.12 o 
  -8  21   8      173.10      160.67     12.64 o 
  -7  21   8      100.23      109.95      7.36 o 
  -6  21   8       66.03       64.53      5.56 o 
  -5  21   8      186.16      176.02      6.96 o 
  -4  21   8      882.30      805.84     13.60 o 
  -3  21   8       74.23       65.48      4.88 o 
  -2  21   8      220.62      213.76      8.19 o 
  -1  21   8       12.55       11.89      2.25 o 
   0  21   8      179.88      189.05      7.43 o 
   1  21   8        1.24        6.51      3.76 o 
  -8  22   8        0.02        1.79      2.61 o 
  -7  22   8       36.65       28.40      5.57 o 
  -6  22   8      156.82      150.84      7.90 o 
  -5  22   8      262.67      284.82      8.60 o 
  -4  22   8       38.80       27.58      3.20 o 
  -3  22   8      272.75      237.73      7.25 o 
  -2  22   8       82.82       92.23      5.28 o 
  -1  22   8        6.53        3.68      3.85 o 
   0  22   8       81.52       76.57      5.41 o 
   1  22   8       79.88       78.44      8.49 o 
  -8  23   8      101.82      119.70      8.26 o 
  -7  23   8       37.77       33.33      6.03 o 
  -6  23   8      109.84      115.33      7.47 o 
  -5  23   8      222.38      223.34      7.80 o 
  -4  23   8      358.78      348.99      9.57 o 
  -3  23   8      461.72      421.20      9.80 o 
  -2  23   8      214.74      210.00      6.95 o 
  -1  23   8      120.88      130.38      7.45 o 
   0  23   8      171.50      190.36      8.49 o 
   1  23   8       42.17       41.16      8.36 o 
  -8  24   8       15.18       16.12      4.29 o 
  -7  24   8        0.60       -4.74      2.87 o 
  -6  24   8       44.74       33.82      7.00 o 
  -5  24   8      562.39      550.42     12.89 o 
  -4  24   8       59.00       50.90      4.60 o 
  -3  24   8      194.33      206.71      7.06 o 
  -2  24   8       34.23       31.47      3.44 o 
  -1  24   8      144.41      150.57      8.17 o 
   0  24   8        1.34        4.55      2.98 o 
  -7  25   8       63.49       69.10      6.43 o 
  -6  25   8        8.39        5.33      2.87 o 
  -5  25   8      258.02      234.86      8.29 o 
  -4  25   8      341.34      368.64     10.27 o 
  -3  25   8      238.45      246.33      7.86 o 
  -2  25   8        3.73        1.54      2.34 o 
  -1  25   8      118.66      111.78      7.27 o 
   0  25   8      488.10      500.83     18.02 o 
  -7  26   8       61.19       47.71      5.63 o 
  -6  26   8        7.79        8.71      3.38 o 
  -5  26   8        1.94        0.46      2.02 o 
  -4  26   8      165.41      181.89      7.66 o 
  -3  26   8      366.61      375.11      9.77 o 
  -2  26   8      294.95      294.09      8.66 o 
  -1  26   8       23.93       25.58      4.03 o 
   0  26   8      164.68      185.91     19.59 o 
  -7  27   8       14.59       23.24      4.43 o 
  -6  27   8       61.78       61.36     11.55 o 
  -5  27   8       41.72       39.37      4.53 o 
  -4  27   8     1188.65     1225.06     20.94 o 
  -3  27   8      103.99      110.40      6.34 o 
  -2  27   8       22.56       19.75      3.32 o 
  -1  27   8      349.48      361.06     11.24 o 
   0  27   8        1.12        7.34      5.84 o 
  -7  28   8      400.05      455.92     14.46 o 
  -6  28   8       59.38       69.21      6.48 o 
  -5  28   8      837.10      851.58     17.25 o 
  -4  28   8        0.99        2.87      1.91 o 
  -3  28   8       19.92       15.91      3.70 o 
  -2  28   8       98.97       84.42      6.28 o 
  -1  28   8        2.84       -0.35      3.22 o 
   0  28   8       46.96       54.62     14.69 o 
  -6  29   8      279.88      307.52     11.57 o 
  -5  29   8      104.32      103.15      7.06 o 
  -4  29   8        0.06        5.22      3.29 o 
  -3  29   8        6.35       13.10      3.89 o 
  -2  29   8        5.12        2.03      4.19 o 
  -1  29   8       42.01       39.24      9.95 o 
  -6  30   8      431.54      487.16     14.86 o 
  -5  30   8       98.48      101.93      7.80 o 
  -4  30   8      106.76      110.87      7.14 o 
  -3  30   8        8.28        4.83      3.34 o 
  -2  30   8      283.56      299.21     10.63 o 
  -1  30   8       66.14       64.50      8.27 o 
  -6  31   8       10.36       12.07      4.03 o 
  -5  31   8       69.37       69.17      6.64 o 
  -4  31   8       50.74       55.27      5.30 o 
  -3  31   8        0.66        4.16      2.82 o 
  -2  31   8        9.46        4.41      4.54 o 
  -1  31   8      106.17       77.90     14.41 o 
  -5  32   8       11.31        8.88      3.82 o 
  -4  32   8      194.14      221.42      9.41 o 
  -3  32   8      238.54      256.57      9.63 o 
  -2  32   8       13.88       -9.62     11.38 o 
  -5  33   8        0.23        0.89      3.27 o 
  -4  33   8      161.97      197.65      9.67 o 
  -3  33   8        0.37        3.08      3.77 o 
 -10   1   9       42.01       44.99      5.43 o 
  -9   1   9       62.94       52.89      4.37 o 
  -8   1   9        0.06        1.08      1.73 o 
  -7   1   9       81.63       59.05      3.07 o 
  -6   1   9       11.33       11.53      1.43 o 
  -5   1   9        4.45        1.87      0.98 o 
  -4   1   9       72.69       73.12      2.12 o 
  -3   1   9      356.08      343.16      5.63 o 
  -2   1   9      250.10      257.21      5.33 o 
  -1   1   9       33.00       32.31      2.90 o 
   0   1   9        0.70        1.71      1.64 o 
   1   1   9        8.70        6.52      2.34 o 
   2   1   9        0.58        4.74      4.12 o 
 -10   2   9       16.41       11.02      3.67 o 
  -9   2   9       43.43       48.56      4.85 o 
  -8   2   9        0.29        1.11      1.65 o 
  -7   2   9      213.84      182.39      4.62 o 
  -6   2   9        8.31        7.60      0.99 o 
  -5   2   9      115.48       92.94      3.00 o 
  -4   2   9      135.99      136.22      2.78 o 
  -3   2   9      323.87      319.76      5.45 o 
  -2   2   9        3.27        3.54      1.39 o 
  -1   2   9      142.44      152.54      5.53 o 
   0   2   9        2.61        3.10      1.75 o 
   1   2   9       31.85       36.38      3.82 o 
   2   2   9        3.03        6.20      3.03 o 
 -10   3   9      152.25      163.98     10.42 o 
  -9   3   9        7.19        9.15      2.75 o 
  -8   3   9       19.03       17.70      2.49 o 
  -7   3   9        4.76        3.99      1.34 o 
  -6   3   9       20.58       13.65      1.38 o 
  -5   3   9      170.35      157.58      3.34 o 
  -4   3   9       24.36       20.60      1.47 o 
  -3   3   9       27.00       24.31      2.12 o 
  -2   3   9      488.34      473.39      8.16 o 
  -1   3   9       95.79       99.54      4.90 o 
   0   3   9       50.84       51.73      3.82 o 
   1   3   9        0.53        1.57      1.97 o 
   2   3   9        0.68        4.48      2.97 o 
 -10   4   9        0.04       -4.98      2.53 o 
  -9   4   9       39.80       39.37      4.21 o 
  -8   4   9      125.38      121.78      7.42 o 
  -7   4   9       47.90       55.02      3.04 o 
  -6   4   9      793.98      738.71      7.92 o 
  -5   4   9       12.89       11.97      1.03 o 
  -4   4   9     1231.09     1228.39     10.92 o 
  -3   4   9       51.29       49.61      2.57 o 
  -2   4   9       17.02       16.65      2.20 o 
  -1   4   9       46.43       46.57      3.37 o 
   0   4   9       76.88       72.67      4.44 o 
   1   4   9       18.28       16.69      2.81 o 
   2   4   9       34.23       28.49      5.86 o 
 -10   5   9       11.05       10.21      3.68 o 
  -9   5   9        2.68       -1.09      2.15 o 
  -8   5   9       29.37       35.80      3.28 o 
  -7   5   9        6.11        3.88      1.44 o 
  -6   5   9       39.59       39.50      1.93 o 
  -5   5   9      644.57      592.80      5.08 o 
  -4   5   9     1011.56      979.43      9.38 o 
  -3   5   9      246.79      249.56      4.85 o 
  -2   5   9      285.04      268.09      6.41 o 
  -1   5   9      498.21      501.43      9.14 o 
   0   5   9       32.23       36.70      3.37 o 
   1   5   9      161.09      154.60      7.52 o 
   2   5   9        8.63        6.62      3.85 o 
 -10   6   9      361.48      413.90     17.61 o 
  -9   6   9      141.86      167.10     10.52 o 
  -8   6   9        0.18       -0.16      1.73 o 
  -7   6   9        3.98        0.94      1.31 o 
  -6   6   9       22.85       27.02      1.78 o 
  -5   6   9      232.01      193.80      2.83 o 
  -4   6   9      750.76      775.44      9.11 o 
  -3   6   9       36.07       43.88      2.46 o 
  -2   6   9      705.82      708.73     10.98 o 
  -1   6   9      117.41      125.69      5.34 o 
   0   6   9      437.34      429.94      9.61 o 
   1   6   9        3.67        0.65      2.15 o 
 -10   7   9       38.54       36.76      5.23 o 
  -9   7   9      228.40      231.07     11.99 o 
  -8   7   9       23.36       27.11      3.13 o 
  -7   7   9       39.01       32.47      2.52 o 
  -6   7   9      244.04      226.26      4.32 o 
  -5   7   9       25.39       36.41      1.71 o 
  -4   7   9     1973.21     1963.21     15.77 o 
  -3   7   9      111.15      112.14      3.79 o 
  -2   7   9      261.75      240.00      6.07 o 
  -1   7   9       19.33       17.49      2.31 o 
   0   7   9      386.41      374.86     10.74 o 
   1   7   9        3.68        2.34      2.13 o 
 -10   8   9       22.77       20.91      4.49 o 
  -9   8   9        5.48        5.64      2.60 o 
  -8   8   9        0.16        0.48      1.82 o 
  -7   8   9       20.69       24.72      2.53 o 
  -6   8   9      114.91      130.74      3.55 o 
  -5   8   9      244.68      215.29      3.72 o 
  -4   8   9     1421.05     1363.07     12.59 o 
  -3   8   9      116.92      108.07      3.32 o 
  -2   8   9      356.78      355.49      7.53 o 
  -1   8   9      117.57      111.19      5.32 o 
   0   8   9        3.20        2.29      1.91 o 
   1   8   9        1.67        2.30      2.09 o 
  -9   9   9       13.57       12.25      3.23 o 
  -8   9   9      329.03      343.11      8.88 o 
  -7   9   9      106.97      106.60      4.46 o 
  -6   9   9        1.90        1.73      1.20 o 
  -5   9   9      710.68      647.75      7.37 o 
  -4   9   9       59.75       58.60      2.53 o 
  -3   9   9     1489.30     1408.06     13.18 o 
  -2   9   9        9.22        7.04      1.93 o 
  -1   9   9      375.08      387.61      9.07 o 
   0   9   9       14.38       10.76      2.40 o 
   1   9   9       87.32       81.68      6.70 o 
  -9  10   9       21.14       19.13      4.15 o 
  -8  10   9        5.37        5.84      2.14 o 
  -7  10   9      270.88      286.50      6.90 o 
  -6  10   9      338.45      349.73      6.74 o 
  -5  10   9      471.61      451.66      6.26 o 
  -4  10   9     2416.99     2350.08     19.20 o 
  -3  10   9      161.13      162.34      4.03 o 
  -2  10   9      151.55      154.71      5.23 o 
  -1  10   9       71.66       69.46      4.63 o 
   0  10   9      123.81      129.20      6.26 o 
   1  10   9       34.54       26.51      3.72 o 
  -9  11   9       26.79       23.85      3.96 o 
  -8  11   9      117.68      108.68      6.06 o 
  -7  11   9       55.13       64.28      3.90 o 
  -6  11   9       66.05       69.88      3.45 o 
  -5  11   9      621.13      596.55      7.79 o 
  -4  11   9       25.50       19.58      1.82 o 
  -3  11   9      500.25      492.75      7.12 o 
  -2  11   9      262.99      254.08     10.92 o 
  -1  11   9      187.45      189.51      6.35 o 
   0  11   9       12.41       11.54      2.66 o 
   1  11   9       23.24       30.68      3.99 o 
  -9  12   9      117.52      121.02      7.61 o 
  -8  12   9       30.44       25.78      3.64 o 
  -7  12   9      252.91      272.57      6.97 o 
  -6  12   9      238.08      222.54      5.93 o 
  -5  12   9       11.68       10.95      1.76 o 
  -4  12   9      205.14      204.07      4.89 o 
  -3  12   9      107.18      109.04      4.04 o 
  -2  12   9      198.48      196.92      6.46 o 
  -1  12   9       55.34       53.02      4.07 o 
   0  12   9      272.67      276.22      8.11 o 
   1  12   9       99.88      109.00      7.76 o 
  -9  13   9      166.34      167.84      8.99 o 
  -8  13   9        6.28        8.50      3.10 o 
  -7  13   9        0.69        1.19      1.59 o 
  -6  13   9       80.41       84.88      4.41 o 
  -5  13   9      205.86      210.49      5.34 o 
  -4  13   9      286.16      286.33      5.96 o 
  -3  13   9      339.29      338.10      7.06 o 
  -2  13   9      432.97      396.83      9.32 o 
  -1  13   9       63.82       66.87      4.63 o 
   0  13   9       42.02       40.62      3.87 o 
   1  13   9       49.10       41.04      5.10 o 
  -9  14   9      130.62      123.86      8.69 o 
  -8  14   9      422.46      426.40     16.15 o 
  -7  14   9      248.19      244.68     10.85 o 
  -6  14   9       79.55       67.20      4.13 o 
  -5  14   9       63.65       65.11      3.89 o 
  -4  14   9       32.82       27.93      2.55 o 
  -3  14   9      960.64      934.65     13.00 o 
  -2  14   9      796.33      767.95     13.79 o 
  -1  14   9      177.18      167.53      6.50 o 
   0  14   9      214.75      221.89      7.26 o 
   1  14   9        2.23        1.75      2.87 o 
  -9  15   9      124.41      116.17      8.47 o 
  -8  15   9      311.02      344.00     11.61 o 
  -7  15   9       64.14       69.79      4.82 o 
  -6  15   9      336.85      339.60      7.92 o 
  -5  15   9      556.77      536.89     10.01 o 
  -4  15   9      127.72      117.15      4.50 o 
  -3  15   9        7.73       10.62      2.15 o 
  -2  15   9        0.02       -0.06      1.55 o 
  -1  15   9     1542.55     1482.33     20.81 o 
   0  15   9       38.33       41.90      4.25 o 
   1  15   9      193.33      191.81     13.04 o 
  -9  16   9       10.81       13.02      7.33 o 
  -8  16   9       19.19       22.32      4.20 o 
  -7  16   9       51.21       53.31      4.37 o 
  -6  16   9      755.08      742.95     15.21 o 
  -5  16   9        1.82        1.15      1.58 o 
  -4  16   9      286.87      280.01      6.60 o 
  -3  16   9       19.73       19.37      2.60 o 
  -2  16   9      305.79      314.24      8.01 o 
  -1  16   9      244.81      256.58      7.71 o 
   0  16   9      182.71      189.97      7.59 o 
   1  16   9        1.15        1.75      3.39 o 
  -9  17   9       34.74       39.04      5.69 o 
  -8  17   9        1.28        2.55      2.76 o 
  -7  17   9      114.34      123.43      6.24 o 
  -6  17   9      117.09      112.51      5.33 o 
  -5  17   9      320.81      304.93      7.65 o 
  -4  17   9      151.72      152.93      5.15 o 
  -3  17   9       16.52       18.45      2.77 o 
  -2  17   9     1846.27     1749.03     27.69 o 
  -1  17   9      170.21      173.57     10.10 o 
   0  17   9        0.18        2.39      2.17 o 
   1  17   9       23.18       23.82      5.52 o 
  -9  18   9       58.69       65.78      7.15 o 
  -8  18   9        8.38        4.36      2.95 o 
  -7  18   9      461.97      478.35     13.50 o 
  -6  18   9       45.70       47.52      3.81 o 
  -5  18   9        2.47        3.01      1.86 o 
  -4  18   9       72.52       68.72      4.03 o 
  -3  18   9      179.82      169.66      6.00 o 
  -2  18   9       43.96       41.70      4.16 o 
  -1  18   9       12.19        5.92      2.94 o 
   0  18   9       83.57       81.52      5.78 o 
   1  18   9       44.44       50.09      7.35 o 
  -9  19   9       37.19       35.51      6.12 o 
  -8  19   9      158.86      136.71     10.75 o 
  -7  19   9      225.47      227.63      8.64 o 
  -6  19   9       38.46       35.53      3.50 o 
  -5  19   9      216.82      195.67      6.84 o 
  -4  19   9       72.06       66.55      4.39 o 
  -3  19   9      336.18      300.44      8.77 o 
  -2  19   9        0.97        4.19      2.30 o 
  -1  19   9       20.65       21.60      3.13 o 
   0  19   9        0.09       -1.87      2.10 o 
  -8  20   9      260.71      292.72     10.35 o 
  -7  20   9      253.23      242.20      9.08 o 
  -6  20   9       70.25       68.45      6.34 o 
  -5  20   9      105.86      105.62      6.02 o 
  -4  20   9       58.85       56.39      4.19 o 
  -3  20   9       37.07       38.23      4.67 o 
  -2  20   9      165.78      161.60      7.32 o 
  -1  20   9      136.97      134.51      6.91 o 
   0  20   9      125.10      132.94      8.03 o 
  -8  21   9       26.81       25.93      4.23 o 
  -7  21   9       13.73       12.57      3.17 o 
  -6  21   9       59.91       55.54      4.36 o 
  -5  21   9       16.16       16.43      2.91 o 
  -4  21   9       25.81       27.16      3.21 o 
  -3  21   9        9.31        4.38      3.47 o 
  -2  21   9      143.11      136.71      7.33 o 
  -1  21   9      519.81      499.29     11.57 o 
   0  21   9       55.02       53.52      5.42 o 
  -8  22   9        2.30        1.65      2.89 o 
  -7  22   9        1.49        6.18      2.85 o 
  -6  22   9        3.78        3.05      2.09 o 
  -5  22   9      138.92      158.23      6.98 o 
  -4  22   9       68.12       70.05      5.52 o 
  -3  22   9       80.91       92.92      6.02 o 
  -2  22   9       39.11       49.10      4.22 o 
  -1  22   9      162.78      155.96      8.48 o 
   0  22   9        4.12        1.59      5.84 o 
  -8  23   9        7.04        6.55      6.57 o 
  -7  23   9        0.01        2.72      2.83 o 
  -6  23   9      110.16      108.93      6.60 o 
  -5  23   9       47.31       56.67      4.84 o 
  -4  23   9        0.21        1.74      2.05 o 
  -3  23   9       42.70       42.27      4.33 o 
  -2  23   9        6.12        6.66      2.41 o 
  -1  23   9       10.47       11.33      3.15 o 
   0  23   9       47.61       52.23      6.27 o 
  -8  24   9       44.97       54.60      6.01 o 
  -7  24   9       19.51       15.93      3.90 o 
  -6  24   9        2.68       -2.17      2.10 o 
  -5  24   9      105.45      112.02      7.37 o 
  -4  24   9      199.43      208.63      7.17 o 
  -3  24   9        0.01       -2.50      1.95 o 
  -2  24   9       14.49       20.24      3.36 o 
  -1  24   9       16.38       17.84      3.48 o 
   0  24   9       71.19       65.76     16.13 o 
  -7  25   9       11.63        7.46      4.19 o 
  -6  25   9       29.88       27.32      4.81 o 
  -5  25   9       14.32       16.59      3.15 o 
  -4  25   9      208.77      227.44      8.24 o 
  -3  25   9        1.05        0.04      3.31 o 
  -2  25   9        1.27        3.57      2.88 o 
  -1  25   9        2.57       -1.53      2.29 o 
  -7  26   9       16.87       16.30      3.78 o 
  -6  26   9      172.03      197.02      8.39 o 
  -5  26   9        6.13        7.41      3.42 o 
  -4  26   9       11.93       15.61      3.19 o 
  -3  26   9       29.19       25.21      6.17 o 
  -2  26   9       74.43       79.45      5.69 o 
  -1  26   9       75.26       75.03     11.26 o 
  -7  27   9        9.60        7.94      3.24 o 
  -6  27   9       39.22       46.68      6.58 o 
  -5  27   9      137.73      156.07      8.28 o 
  -4  27   9      144.59      146.74      7.95 o 
  -3  27   9       68.30       61.19      9.00 o 
  -2  27   9       24.26       23.07      5.12 o 
  -1  27   9       59.68       79.87      9.03 o 
  -7  28   9        9.44       14.84      4.89 o 
  -6  28   9      367.93      386.94     14.28 o 
  -5  28   9      167.86      170.92      8.85 o 
  -4  28   9       80.62       72.91      5.92 o 
  -3  28   9       20.21       26.13      4.04 o 
  -2  28   9      123.79      120.02      6.98 o 
  -6  29   9      265.78      289.56     15.42 o 
  -5  29   9       98.60      101.73      8.14 o 
  -4  29   9       40.68       46.11      4.87 o 
  -3  29   9      708.05      748.90     16.66 o 
  -2  29   9        0.35        5.50      3.23 o 
  -6  30   9       10.88        8.82      3.98 o 
  -5  30   9        7.47        2.38      1.95 o 
  -4  30   9      443.28      448.66     16.18 o 
  -3  30   9        8.73        9.75      4.27 o 
  -2  30   9       10.91        9.65      4.20 o 
  -5  31   9      205.42      220.79      9.88 o 
  -4  31   9        1.63        2.14      2.45 o 
  -3  31   9        3.87        7.39      3.35 o 
  -4  32   9       37.00       30.74      5.02 o 
 -10   0  10      171.60      207.16     12.89 o 
  -9   0  10      430.41      446.58     17.23 o 
  -8   0  10      168.68      180.72      7.73 o 
  -7   0  10      150.63      153.04      6.49 o 
  -6   0  10      206.92      178.36      5.86 o 
  -5   0  10        4.71        7.03      1.15 o 
  -4   0  10      519.86      534.50     10.42 o 
  -3   0  10       49.90       43.58      5.07 o 
  -2   0  10      839.93      812.24     17.01 o 
  -1   0  10      226.10      211.79      8.82 o 
   0   0  10      635.39      644.90     20.60 o 
   1   0  10       27.13       19.03      6.04 o 
 -10   1  10      281.32      295.65      9.56 o 
  -9   1  10      488.36      525.24     10.80 o 
  -8   1  10      182.09      172.05      5.35 o 
  -7   1  10      106.20       90.24      3.18 o 
  -6   1  10        9.30        1.69      1.17 o 
  -5   1  10      621.28      625.07      6.88 o 
  -4   1  10       11.56        9.31      1.46 o 
  -3   1  10      785.98      775.59     10.98 o 
  -2   1  10      106.78      100.12      4.73 o 
  -1   1  10      302.69      304.61      7.92 o 
   0   1  10       70.15       72.06      4.91 o 
   1   1  10       86.55       86.36      7.82 o 
 -10   2  10      101.99      102.96      6.66 o 
  -9   2  10      194.63      209.26      6.79 o 
  -8   2  10      185.70      167.75      5.74 o 
  -7   2  10        0.24        0.70      1.13 o 
  -6   2  10      168.52      156.56      3.79 o 
  -5   2  10       90.56       84.69      2.37 o 
  -4   2  10      589.22      593.26      7.77 o 
  -3   2  10       73.90       75.24      4.00 o 
  -2   2  10      102.33      101.84      4.73 o 
  -1   2  10        1.21        2.76      1.73 o 
   0   2  10      281.04      293.36      7.98 o 
   1   2  10       31.40       29.15      4.50 o 
 -10   3  10        0.03        0.73      2.56 o 
  -9   3  10      236.43      243.27      7.30 o 
  -8   3  10      346.03      355.72      7.94 o 
  -7   3  10        2.53        2.14      1.23 o 
  -6   3  10       61.41       58.77      2.83 o 
  -5   3  10      166.46      170.49      3.36 o 
  -4   3  10       12.03       13.69      1.67 o 
  -3   3  10      156.36      160.78      5.41 o 
  -2   3  10       13.67       13.16      2.01 o 
  -1   3  10      602.37      590.80     10.68 o 
   0   3  10        7.42       13.81      2.76 o 
   1   3  10      160.43      163.84      9.69 o 
 -10   4  10        5.86       10.27      3.19 o 
  -9   4  10        6.48        0.53      2.21 o 
  -8   4  10      216.89      234.73      6.25 o 
  -7   4  10       20.81       29.02      2.36 o 
  -6   4  10       50.09       32.38      2.24 o 
  -5   4  10       40.12       45.74      3.11 o 
  -4   4  10     1210.36     1171.38     12.07 o 
  -3   4  10     1613.47     1541.23     28.31 o 
  -2   4  10       63.52       65.13      4.08 o 
  -1   4  10       21.28       22.71      2.99 o 
   0   4  10      154.09      159.66      7.27 o 
   1   4  10        3.81        5.17      2.87 o 
 -10   5  10       14.92       18.53      3.59 o 
  -9   5  10        0.25       -0.53      1.98 o 
  -8   5  10        2.38        0.07      1.63 o 
  -7   5  10        2.47        2.34      1.27 o 
  -6   5  10       82.42       60.28      2.27 o 
  -5   5  10     1046.75     1044.58      9.97 o 
  -4   5  10       39.00       40.77      2.41 o 
  -3   5  10     3062.96     2920.52     29.39 o 
  -2   5  10       18.35       22.69      2.48 o 
  -1   5  10       24.50       23.21      2.89 o 
   0   5  10       33.43       26.01      5.40 o 
   1   5  10      224.78      233.60     10.45 o 
 -10   6  10       94.10       97.03      6.45 o 
  -9   6  10      118.21       94.66      5.71 o 
  -8   6  10       16.91       16.84      2.44 o 
  -7   6  10      217.71      234.25      5.49 o 
  -6   6  10       36.07       34.76      2.08 o 
  -5   6  10      175.87      167.28      3.48 o 
  -4   6  10      606.80      584.11      7.21 o 
  -3   6  10       64.50       63.79      3.78 o 
  -2   6  10      262.90      243.14      6.24 o 
  -1   6  10       65.11       61.47      4.13 o 
   0   6  10      363.29      355.15      9.31 o 
   1   6  10       42.34       34.81      7.43 o 
 -10   7  10        3.61       -0.94      3.66 o 
  -9   7  10      331.10      342.89      9.43 o 
  -8   7  10       81.80       88.23      4.70 o 
  -7   7  10       26.67       28.25      2.36 o 
  -6   7  10       12.26       11.26      1.55 o 
  -5   7  10        0.08       -1.20      1.07 o 
  -4   7  10      492.16      478.97      6.49 o 
  -3   7  10      223.41      209.54      5.74 o 
  -2   7  10       85.42       75.37      4.36 o 
  -1   7  10       46.48       50.91      3.80 o 
   0   7  10       37.86       42.55      4.12 o 
   1   7  10       41.11       48.48      5.79 o 
 -10   8  10      212.83      235.90      8.99 o 
  -9   8  10       98.37       92.75      5.76 o 
  -8   8  10        1.88        2.32      2.05 o 
  -7   8  10        4.36        4.76      1.71 o 
  -6   8  10       49.42       49.87      3.07 o 
  -5   8  10       16.15       12.61      1.51 o 
  -4   8  10      112.59      120.06      3.96 o 
  -3   8  10      251.64      251.74      6.26 o 
  -2   8  10        0.39        0.96      1.44 o 
  -1   8  10       27.68       23.13      3.04 o 
   0   8  10       15.71       16.77      2.96 o 
   1   8  10      131.42      122.10      8.47 o 
  -9   9  10       20.51       13.52      3.14 o 
  -8   9  10      358.00      348.51      9.29 o 
  -7   9  10       59.91       61.38      3.63 o 
  -6   9  10       20.49       20.34      2.52 o 
  -5   9  10      236.98      245.04      4.78 o 
  -4   9  10       47.44       42.40      2.78 o 
  -3   9  10      151.75      151.69      5.11 o 
  -2   9  10       14.48       14.01      2.45 o 
  -1   9  10       28.95       30.68      3.48 o 
   0   9  10        0.62       -0.44      2.05 o 
  -9  10  10       30.07       37.75      4.42 o 
  -8  10  10      109.76      118.44      5.87 o 
  -7  10  10        0.25        2.46      1.50 o 
  -6  10  10       38.19       42.51      3.02 o 
  -5  10  10       36.39       28.21      2.18 o 
  -4  10  10      426.52      399.06      7.17 o 
  -3  10  10      129.44      127.85      4.83 o 
  -2  10  10        0.72        2.49      1.73 o 
  -1  10  10        3.28        4.43      2.10 o 
   0  10  10       44.52       50.47      4.36 o 
  -9  11  10       58.88       61.16      5.37 o 
  -8  11  10        0.58        2.91      2.19 o 
  -7  11  10      114.75      122.55      4.92 o 
  -6  11  10       42.66       46.91      3.24 o 
  -5  11  10      126.28      127.16      4.05 o 
  -4  11  10      323.08      317.60      9.65 o 
  -3  11  10       26.52       23.59      2.60 o 
  -2  11  10       38.67       28.70      3.09 o 
  -1  11  10      140.98      136.98      6.37 o 
   0  11  10       36.95       35.36      3.84 o 
  -9  12  10       50.01       41.50      4.70 o 
  -8  12  10        9.41        8.84      2.65 o 
  -7  12  10       69.60       82.72      4.31 o 
  -6  12  10        9.30       12.07      2.05 o 
  -5  12  10       39.99       41.35      2.78 o 
  -4  12  10       29.32       22.31      2.58 o 
  -3  12  10      146.64      130.90      5.44 o 
  -2  12  10       13.21       10.63      3.77 o 
  -1  12  10       76.54       72.88      5.12 o 
   0  12  10      160.02      154.28      7.33 o 
  -9  13  10       33.18       24.30      5.23 o 
  -8  13  10      133.63      148.55      7.67 o 
  -7  13  10       10.19        4.21      1.84 o 
  -6  13  10       75.65       77.40      4.30 o 
  -5  13  10      120.57      126.60      5.07 o 
  -4  13  10        0.04       -0.04      1.44 o 
  -3  13  10      188.02      184.95      5.88 o 
  -2  13  10        7.15        5.41      2.53 o 
  -1  13  10       77.50       64.41      4.74 o 
   0  13  10       67.63       58.88      5.13 o 
  -9  14  10        4.88        1.78      2.79 o 
  -8  14  10        1.54        2.26      2.43 o 
  -7  14  10        2.08        3.11      2.00 o 
  -6  14  10      237.02      238.93      6.58 o 
  -5  14  10       28.65       33.54      2.82 o 
  -4  14  10       38.73       33.15      3.10 o 
  -3  14  10      156.29      162.97      5.82 o 
  -2  14  10      225.93      204.04      6.84 o 
  -1  14  10        4.89        4.52      2.20 o 
   0  14  10        5.19        2.90      2.38 o 
  -9  15  10        0.85       -1.22      2.83 o 
  -8  15  10       46.15       41.14      4.45 o 
  -7  15  10        0.33       -1.66      1.60 o 
  -6  15  10        0.01       -0.21      1.62 o 
  -5  15  10       27.67       24.89      2.62 o 
  -4  15  10        0.34        1.10      1.62 o 
  -3  15  10      467.77      476.46      9.73 o 
  -2  15  10       53.53       45.32      4.41 o 
  -1  15  10       11.77       11.34      2.74 o 
   0  15  10       35.14       33.25      4.02 o 
  -9  16  10        0.90        3.34      3.35 o 
  -8  16  10        4.05        4.59      2.76 o 
  -7  16  10      452.35      468.08     10.05 o 
  -6  16  10       31.85       29.83      3.06 o 
  -5  16  10       29.35       27.87      2.94 o 
  -4  16  10       18.06       22.96      2.81 o 
  -3  16  10      112.37      104.13      5.31 o 
  -2  16  10      308.53      320.01      9.27 o 
  -1  16  10       67.39       68.14      5.14 o 
   0  16  10        2.06        9.53      3.11 o 
  -9  17  10       18.01       16.57      4.33 o 
  -8  17  10        1.08        0.98      2.34 o 
  -7  17  10       53.59       57.55      4.98 o 
  -6  17  10      227.39      211.39      6.60 o 
  -5  17  10       12.78       11.09      3.07 o 
  -4  17  10       45.56       50.06      3.90 o 
  -3  17  10        5.73        6.59      2.03 o 
  -2  17  10      744.41      705.74     15.02 o 
  -1  17  10        0.09        1.22      2.13 o 
   0  17  10       88.42       84.75      6.64 o 
  -9  18  10       92.82      109.29      9.08 o 
  -8  18  10      108.82      126.76      9.86 o 
  -7  18  10      505.54      550.26     11.44 o 
  -6  18  10        0.50        1.03      1.89 o 
  -5  18  10       15.30       13.84      2.66 o 
  -4  18  10       73.32       77.43      4.82 o 
  -3  18  10       48.84       42.83      3.93 o 
  -2  18  10      101.83       96.46      6.46 o 
  -1  18  10        0.09        4.25      3.87 o 
   0  18  10      111.12      116.22      8.28 o 
  -8  19  10        1.15        4.27      3.15 o 
  -7  19  10      118.61      115.78      6.70 o 
  -6  19  10       38.13       42.16      3.78 o 
  -5  19  10      140.13      139.35      6.36 o 
  -4  19  10      124.52      120.28      5.80 o 
  -3  19  10      272.59      284.55      7.94 o 
  -2  19  10        2.54        5.97      2.64 o 
  -1  19  10     1167.25     1117.76     18.90 o 
  -8  20  10       88.78      108.05      7.31 o 
  -7  20  10       32.86       25.48      3.35 o 
  -6  20  10      300.66      302.69      9.36 o 
  -5  20  10       26.51       19.81      3.12 o 
  -4  20  10       56.45       54.28      4.88 o 
  -3  20  10        3.51        1.52      2.02 o 
  -2  20  10      256.32      238.62      8.77 o 
  -1  20  10      286.77      293.14      9.39 o 
  -8  21  10       13.87       10.63      4.39 o 
  -7  21  10      225.25      231.06      7.96 o 
  -6  21  10        0.25        1.15      1.98 o 
  -5  21  10        3.60        1.83      2.12 o 
  -4  21  10       52.77       50.58      4.37 o 
  -3  21  10      453.76      420.31     10.03 o 
  -2  21  10        1.88        3.07      2.45 o 
  -1  21  10        0.84       -0.73      2.70 o 
  -8  22  10       92.43      101.01      8.12 o 
  -7  22  10       75.97       82.99      5.54 o 
  -6  22  10      240.70      239.73      9.28 o 
  -5  22  10        0.27        1.17      2.26 o 
  -4  22  10      153.26      151.97      8.79 o 
  -3  22  10       85.51       95.39      7.56 o 
  -2  22  10      301.61      306.03     10.15 o 
  -1  22  10       46.94       54.26      7.10 o 
  -8  23  10       57.42       57.68      6.05 o 
  -7  23  10      142.03      143.55      8.59 o 
  -6  23  10      250.81      253.97      8.11 o 
  -5  23  10       36.62       41.34      4.40 o 
  -4  23  10       11.84       10.97      4.50 o 
  -3  23  10      100.58       96.95      5.79 o 
  -2  23  10       35.71       35.64      4.60 o 
  -1  23  10       20.95       25.94      4.23 o 
  -7  24  10       26.26       22.42      4.05 o 
  -6  24  10       44.38       40.43      4.18 o 
  -5  24  10      263.83      269.99      9.10 o 
  -4  24  10      151.32      157.15      7.29 o 
  -3  24  10       21.89       23.66      3.56 o 
  -2  24  10      407.98      427.41     12.31 o 
  -7  25  10      140.93      156.79      8.90 o 
  -6  25  10       20.35       24.03      4.50 o 
  -5  25  10      502.67      535.58     15.33 o 
  -4  25  10      210.87      232.60     12.78 o 
  -3  25  10      892.87      931.15     17.68 o 
  -2  25  10        2.91        1.63      3.07 o 
  -7  26  10       14.35       14.68      4.57 o 
  -6  26  10       19.54       17.75      3.75 o 
  -5  26  10       12.99       13.02      3.14 o 
  -4  26  10      599.96      623.44     13.43 o 
  -3  26  10        0.53        4.40      2.62 o 
  -2  26  10      131.66      135.33      8.41 o 
  -6  27  10       50.52       48.07      5.09 o 
  -5  27  10      162.01      183.58      8.29 o 
  -4  27  10       17.07       17.95      3.52 o 
  -3  27  10      304.24      310.19      9.44 o 
  -6  28  10      117.84      110.41      7.41 o 
  -5  28  10      332.46      323.65     11.82 o 
  -4  28  10       28.98       23.76      4.28 o 
  -3  28  10       39.59       37.07      4.42 o 
  -5  29  10      333.67      338.69     11.15 o 
  -4  29  10       70.41       80.95      7.17 o 
 -10   1  11      307.77      324.42      8.96 o 
  -9   1  11      172.70      184.85      6.40 o 
  -8   1  11        0.36        0.52      1.47 o 
  -7   1  11        0.79        2.82      2.11 o 
  -6   1  11      141.95      144.80      5.23 o 
  -5   1  11        6.56        3.11      1.26 o 
  -4   1  11      155.69      147.66      4.78 o 
  -3   1  11        8.42        8.15      1.90 o 
  -2   1  11      645.14      637.02     11.19 o 
  -1   1  11       16.58       14.94      2.59 o 
   0   1  11        1.04        1.92      2.28 o 
 -10   2  11       16.64       21.53      3.68 o 
  -9   2  11        6.37        3.60      1.98 o 
  -8   2  11      229.08      261.82      6.14 o 
  -7   2  11       48.82       47.00      4.30 o 
  -6   2  11       45.36       41.35      3.19 o 
  -5   2  11       38.02       31.21      2.29 o 
  -4   2  11        0.09        0.51      1.31 o 
  -3   2  11       45.50       42.10      3.14 o 
  -2   2  11      676.12      658.53     11.40 o 
  -1   2  11       16.79       11.86      2.57 o 
   0   2  11       32.99       27.69      4.41 o 
 -10   3  11      134.90      134.45      7.73 o 
  -9   3  11      154.67      170.97      6.24 o 
  -8   3  11       57.20       63.37      3.64 o 
  -7   3  11      146.68      158.69      5.33 o 
  -6   3  11       32.07       25.38      2.04 o 
  -5   3  11       22.10       22.73      1.87 o 
  -4   3  11        1.82        0.61      1.38 o 
  -3   3  11       33.09       31.27      2.85 o 
  -2   3  11      493.76      473.30      9.47 o 
  -1   3  11      134.99      131.81      6.29 o 
   0   3  11        0.01       -1.74      2.13 o 
 -10   4  11       42.40       44.35      5.68 o 
  -9   4  11       80.51       79.29      7.98 o 
  -8   4  11        7.26        8.59      2.05 o 
  -7   4  11        3.24        2.53      1.50 o 
  -6   4  11        0.59        1.89      1.20 o 
  -5   4  11       91.75       87.07      3.22 o 
  -4   4  11       39.81       37.87      3.11 o 
  -3   4  11        5.26        9.18      1.94 o 
  -2   4  11      615.51      587.47     10.71 o 
  -1   4  11       25.36       22.32      3.09 o 
   0   4  11       39.47       42.21      4.28 o 
 -10   5  11      259.13      274.50      9.00 o 
  -9   5  11       28.85       35.61      4.38 o 
  -8   5  11       80.86       84.33      3.88 o 
  -7   5  11       93.41       94.07      3.25 o 
  -6   5  11       63.10       60.69      2.51 o 
  -5   5  11      336.98      319.56      5.19 o 
  -4   5  11       97.93       92.84      4.01 o 
  -3   5  11       22.70       24.21      2.53 o 
  -2   5  11       16.44       17.52      2.59 o 
  -1   5  11      244.49      244.55      7.34 o 
   0   5  11       51.68       45.21      4.46 o 
 -10   6  11      656.30      734.40     15.15 o 
  -9   6  11      181.75      192.26      9.63 o 
  -8   6  11      106.03      112.54      4.46 o 
  -7   6  11        2.33        4.14      1.70 o 
  -6   6  11       33.39       32.21      2.13 o 
  -5   6  11       19.78       13.73      1.71 o 
  -4   6  11       29.36       26.96      2.45 o 
  -3   6  11       26.33       20.65      3.50 o 
  -2   6  11      728.17      721.72     12.06 o 
  -1   6  11        2.65        3.74      2.18 o 
   0   6  11      136.48      125.52      6.93 o 
 -10   7  11      141.35      128.80      7.79 o 
  -9   7  11      148.36      164.08     11.13 o 
  -8   7  11      201.97      206.84      5.79 o 
  -7   7  11        7.44       11.49      1.83 o 
  -6   7  11       24.59       24.96      2.21 o 
  -5   7  11       41.63       43.11      2.73 o 
  -4   7  11        0.88        1.94      1.45 o 
  -3   7  11      230.98      234.51      6.93 o 
  -2   7  11      466.84      458.80      9.37 o 
  -1   7  11       69.01       72.54      5.04 o 
   0   7  11       35.78       28.45      4.80 o 
  -9   8  11      100.51      111.87      9.59 o 
  -8   8  11      128.56      125.33      5.55 o 
  -7   8  11      118.52      124.91      4.38 o 
  -6   8  11      333.28      327.63      7.67 o 
  -5   8  11       17.96       13.85      1.86 o 
  -4   8  11      878.12      849.93     11.76 o 
  -3   8  11       61.04       62.28      5.13 o 
  -2   8  11      124.12      123.41      5.71 o 
  -1   8  11       39.36       38.69      3.83 o 
   0   8  11        3.61        3.58      2.50 o 
  -9   9  11        0.11        0.07      2.35 o 
  -8   9  11       11.68       12.02      2.30 o 
  -7   9  11      272.57      288.77      7.33 o 
  -6   9  11        5.99        4.92      1.62 o 
  -5   9  11       64.12       60.29      3.69 o 
  -4   9  11        6.29        5.75      1.71 o 
  -3   9  11      813.71      777.33     12.63 o 
  -2   9  11        0.27        1.53      2.50 o 
  -1   9  11      130.68      139.09      6.81 o 
  -9  10  11       19.97       18.49      3.40 o 
  -8  10  11       80.46      106.33      5.45 o 
  -7  10  11      121.98      131.82      4.89 o 
  -6  10  11      117.52      119.32      5.97 o 
  -5  10  11        1.03       -0.06      1.36 o 
  -4  10  11      107.01      107.86      4.39 o 
  -3  10  11        2.73        3.08      1.77 o 
  -2  10  11      230.12      227.27      7.88 o 
  -1  10  11        8.18        4.60      2.42 o 
  -9  11  11      208.33      190.01      7.99 o 
  -8  11  11      240.36      254.18      9.17 o 
  -7  11  11      571.98      599.48     10.60 o 
  -6  11  11       27.10       28.21      2.70 o 
  -5  11  11      457.42      448.58      8.01 o 
  -4  11  11        0.01       -0.27      1.60 o 
  -3  11  11      110.87      116.18      5.73 o 
  -2  11  11       23.84       30.80      3.71 o 
  -1  11  11      138.82      132.92      7.72 o 
  -9  12  11       55.64       49.02      4.89 o 
  -8  12  11       70.38       65.37      4.53 o 
  -7  12  11        5.80        8.86      2.02 o 
  -6  12  11      275.58      272.94      8.35 o 
  -5  12  11      150.64      148.48      5.18 o 
  -4  12  11      215.86      208.76      5.72 o 
  -3  12  11      157.38      154.60      6.11 o 
  -2  12  11      212.93      199.63      8.25 o 
  -1  12  11       40.16       42.66      4.17 o 
  -9  13  11      305.89      334.52     11.25 o 
  -8  13  11        1.42        3.54      2.06 o 
  -7  13  11       78.11       81.96      4.62 o 
  -6  13  11       12.27       17.08      2.40 o 
  -5  13  11       36.49       31.34      2.84 o 
  -4  13  11       73.55       63.02      3.81 o 
  -3  13  11      573.57      567.64     11.39 o 
  -2  13  11       37.85       34.85      3.81 o 
  -1  13  11      119.89      115.46      7.91 o 
  -9  14  11       69.97       67.39      5.73 o 
  -8  14  11      227.99      243.35      7.83 o 
  -7  14  11      137.41      137.52      5.63 o 
  -6  14  11        9.62       11.47      2.31 o 
  -5  14  11       59.33       56.38      3.72 o 
  -4  14  11       37.99       44.71      3.37 o 
  -3  14  11       60.64       52.47      7.54 o 
  -2  14  11      514.78      512.17     11.63 o 
  -1  14  11        0.81        6.29      2.53 o 
  -9  15  11       13.98       14.62      3.38 o 
  -8  15  11       55.96       68.20      5.02 o 
  -7  15  11       39.27       40.52      3.61 o 
  -6  15  11      104.17      110.96      5.13 o 
  -5  15  11      439.28      439.46      8.95 o 
  -4  15  11        3.13        1.50      1.63 o 
  -3  15  11       99.39       99.61      6.28 o 
  -2  15  11        0.03        4.70      2.60 o 
  -1  15  11      734.89      739.13     14.23 o 
  -9  16  11       27.58       29.42      4.31 o 
  -8  16  11      108.91      124.55      6.68 o 
  -7  16  11       65.43       88.36      6.85 o 
  -6  16  11      650.66      640.03     11.96 o 
  -5  16  11        1.99        4.63      1.97 o 
  -4  16  11       86.21       83.17      4.57 o 
  -3  16  11        0.19        6.37      2.47 o 
  -2  16  11      424.04      427.70     12.58 o 
  -1  16  11       27.37       29.07      3.68 o 
  -9  17  11      115.23      123.24      7.83 o 
  -8  17  11        9.19        7.73      2.73 o 
  -7  17  11      208.06      198.68      6.92 o 
  -6  17  11      181.29      190.23      6.80 o 
  -5  17  11       37.57       28.62      3.23 o 
  -4  17  11        0.02        0.57      1.73 o 
  -3  17  11        1.17        6.54      2.49 o 
  -2  17  11      164.68      138.95      7.93 o 
  -1  17  11      136.91      137.21      7.18 o 
  -8  18  11      141.58      158.01      7.49 o 
  -7  18  11        3.93        1.12      2.08 o 
  -6  18  11      631.37      621.12     12.17 o 
  -5  18  11       36.01       33.29      3.54 o 
  -4  18  11       99.18      100.92      5.16 o 
  -3  18  11        3.32        3.77      3.50 o 
  -2  18  11        3.69        5.58      2.97 o 
  -8  19  11       24.49       27.61      3.91 o 
  -7  19  11      227.54      226.94      7.67 o 
  -6  19  11        8.87        6.46      2.33 o 
  -5  19  11        5.96        4.89      2.35 o 
  -4  19  11       28.53       29.01      3.07 o 
  -3  19  11      115.60      102.60      6.72 o 
  -2  19  11      147.23      142.30     10.71 o 
  -8  20  11        6.33       11.55      3.63 o 
  -7  20  11       25.69       17.29      3.03 o 
  -6  20  11       26.06       29.57      3.54 o 
  -5  20  11        7.68       11.01      2.82 o 
  -4  20  11       66.41       73.50      4.65 o 
  -3  20  11        3.09        2.38      3.02 o 
  -2  20  11       51.84       44.90      5.19 o 
  -8  21  11        3.87        6.89      3.04 o 
  -7  21  11       71.80       77.54      5.50 o 
  -6  21  11        0.05        2.31      2.15 o 
  -5  21  11      305.10      308.27     10.06 o 
  -4  21  11      166.91      162.48      6.82 o 
  -3  21  11      113.84      110.65      7.01 o 
  -2  21  11        6.50        5.77      3.02 o 
  -8  22  11        1.56        1.70      2.83 o 
  -7  22  11        3.41        2.20      2.24 o 
  -6  22  11       68.96       70.59      5.13 o 
  -5  22  11       49.70       57.89      5.09 o 
  -4  22  11       60.53       76.65      5.14 o 
  -3  22  11       43.42       51.17      5.62 o 
  -2  22  11       85.08       81.34      6.70 o 
  -7  23  11        6.91        2.33      2.55 o 
  -6  23  11        5.11        2.90      2.28 o 
  -5  23  11        5.68        3.33      2.61 o 
  -4  23  11       89.26       93.72      5.79 o 
  -3  23  11      144.67      143.83      8.93 o 
  -7  24  11        1.17        4.30      2.74 o 
  -6  24  11       82.44       83.92      5.85 o 
  -5  24  11      168.91      152.68      8.13 o 
  -4  24  11       69.42       73.80      5.23 o 
  -3  24  11        4.14        8.81      3.33 o 
  -7  25  11        3.09        5.21      2.70 o 
  -6  25  11        9.48        3.61      2.63 o 
  -5  25  11        5.94       -2.45      2.41 o 
  -4  25  11      534.12      550.24     12.38 o 
  -3  25  11       24.22       27.95      4.49 o 
  -6  26  11       26.77       28.65      4.01 o 
  -5  26  11        0.97       -1.22      2.93 o 
  -4  26  11      114.99      130.02      8.17 o 
  -5  27  11       41.44       43.36      5.18 o 
 -10   0  12      462.92      501.26     15.28 o 
  -9   0  12        8.32       17.61      3.75 o 
  -8   0  12       25.27       23.62      3.35 o 
  -7   0  12      266.05      276.34     19.31 o 
  -6   0  12      531.87      580.50     11.53 o 
  -5   0  12        0.77        1.15      2.03 o 
  -4   0  12       42.78       44.11      4.64 o 
  -3   0  12       91.03       76.15      6.35 o 
  -2   0  12      565.94      578.01     15.94 o 
  -1   0  12     1256.50     1179.59     70.49 o 
 -10   1  12       29.26       23.41      3.37 o 
  -9   1  12      756.43      800.25     13.23 o 
  -8   1  12       50.10       49.60      2.80 o 
  -7   1  12       97.83       91.89     13.35 o 
  -6   1  12        0.00        1.42      1.13 o 
  -5   1  12       19.57       18.56      2.15 o 
  -4   1  12       46.70       45.67      3.84 o 
  -3   1  12        7.19        6.34      2.67 o 
  -2   1  12       18.09       16.25      3.39 o 
  -1   1  12      316.63      338.41      9.70 o 
 -10   2  12      302.49      332.04      8.74 o 
  -9   2  12      111.30      108.68      6.57 o 
  -8   2  12      400.35      419.32      7.65 o 
  -7   2  12       12.64        9.52      2.95 o 
  -6   2  12      314.69      310.48      5.77 o 
  -5   2  12        0.21       -0.94      1.22 o 
  -4   2  12       11.47        7.60      1.70 o 
  -3   2  12      317.19      312.99      7.67 o 
  -2   2  12      119.52      129.25      6.16 o 
  -1   2  12      397.21      384.42     10.25 o 
 -10   3  12       41.84       30.74      3.98 o 
  -9   3  12        5.10        3.54      2.54 o 
  -8   3  12       25.41       24.12      4.02 o 
  -7   3  12      250.92      289.76     10.41 o 
  -6   3  12        0.84        1.92      1.21 o 
  -5   3  12      479.73      495.03      8.72 o 
  -4   3  12      177.06      190.74      6.26 o 
  -3   3  12       21.97       21.33      2.60 o 
  -2   3  12       62.23       53.71      4.14 o 
  -1   3  12      385.92      397.24     11.64 o 
  -9   4  12        0.47       -0.51      1.87 o 
  -8   4  12      273.41      291.46      9.19 o 
  -7   4  12        6.68        6.80      2.94 o 
  -6   4  12       59.25       70.25      2.79 o 
  -5   4  12       30.63       27.60      2.62 o 
  -4   4  12       33.16       28.18      2.74 o 
  -3   4  12        9.72        5.79      1.85 o 
  -2   4  12       85.20      105.94      5.64 o 
  -1   4  12      164.05      163.66      7.76 o 
  -9   5  12        0.10       -0.40      1.89 o 
  -8   5  12       33.86       37.58      4.02 o 
  -7   5  12      268.19      276.09      7.16 o 
  -6   5  12      170.02      175.31      4.39 o 
  -5   5  12      345.91      353.53      6.97 o 
  -4   5  12        1.83        0.92      1.55 o 
  -3   5  12      456.44      447.70      9.26 o 
  -2   5  12       83.57       80.97      5.19 o 
  -1   5  12        0.68        1.37      2.45 o 
  -9   6  12      150.01      196.48      7.10 o 
  -8   6  12      170.59      193.27      5.54 o 
  -7   6  12       13.43        8.96      1.67 o 
  -6   6  12      287.82      310.27      7.17 o 
  -5   6  12        0.16        1.75      1.47 o 
  -4   6  12      243.22      224.91      7.67 o 
  -3   6  12      373.04      371.87      8.37 o 
  -2   6  12      159.38      172.91      7.00 o 
  -1   6  12       44.73       38.09      4.14 o 
  -9   7  12      605.35      645.45     18.72 o 
  -8   7  12       79.41       94.64      4.23 o 
  -7   7  12       47.35       57.64      3.24 o 
  -6   7  12        6.57        6.55      1.59 o 
  -5   7  12        5.31        6.92      1.91 o 
  -4   7  12       51.93       54.41      3.78 o 
  -3   7  12        1.68        1.76      1.82 o 
  -2   7  12      169.52      167.64      7.43 o 
  -1   7  12       78.06       74.06      5.57 o 
  -9   8  12      280.83      285.44      9.49 o 
  -8   8  12       24.31       21.05      2.58 o 
  -7   8  12       10.31        9.32      2.81 o 
  -6   8  12      276.18      296.52      8.18 o 
  -5   8  12        6.60        6.25      1.87 o 
  -4   8  12        1.56        6.14      1.95 o 
  -3   8  12      159.96      157.22      6.10 o 
  -2   8  12       43.07       40.45      3.89 o 
  -9   9  12      146.46      190.12      7.38 o 
  -8   9  12       25.42       23.24      2.81 o 
  -7   9  12       42.80       38.52      4.08 o 
  -6   9  12       91.41       96.73      3.91 o 
  -5   9  12       56.94       58.88      3.52 o 
  -4   9  12      313.76      317.90      7.74 o 
  -3   9  12       46.57       44.69      3.93 o 
  -2   9  12        9.90        9.64      2.33 o 
  -9  10  12        0.33       -0.96      2.18 o 
  -8  10  12       47.71       44.45      3.62 o 
  -7  10  12       78.09       80.63      4.00 o 
  -6  10  12       50.43       50.09      3.26 o 
  -5  10  12        6.53        7.44      2.03 o 
  -4  10  12        1.96        0.78      2.34 o 
  -3  10  12        6.82        9.97      3.10 o 
  -2  10  12       63.21       62.91      6.67 o 
  -9  11  12       17.38       19.32      3.51 o 
  -8  11  12       70.79       77.15      5.79 o 
  -7  11  12        4.15        3.19      1.82 o 
  -6  11  12       67.25       68.42      5.43 o 
  -5  11  12        7.13        4.41      1.56 o 
  -4  11  12      106.94       99.31      5.94 o 
  -3  11  12       72.22       65.40      4.76 o 
  -2  11  12       60.83       59.00      4.65 o 
  -9  12  12        0.07        2.19      2.38 o 
  -8  12  12       17.71       16.30      4.14 o 
  -7  12  12       38.19       35.86      3.46 o 
  -6  12  12       84.12       86.70      4.51 o 
  -5  12  12      106.06      107.24      4.37 o 
  -4  12  12       31.81       33.74      3.75 o 
  -3  12  12        5.29        3.95      2.12 o 
  -2  12  12        0.05       -0.43      1.89 o 
  -9  13  12        0.56        2.53      2.53 o 
  -8  13  12        1.15        2.77      2.00 o 
  -7  13  12       19.44       22.14      2.81 o 
  -6  13  12        0.21       -0.03      1.70 o 
  -5  13  12      354.63      342.73      7.19 o 
  -4  13  12        8.72        3.50      2.48 o 
  -3  13  12        4.54        4.68      2.64 o 
  -2  13  12       12.24        6.67      2.53 o 
  -9  14  12       88.17       83.03      6.17 o 
  -8  14  12       12.87        9.85      2.45 o 
  -7  14  12       97.92      110.95      5.30 o 
  -6  14  12        4.11        8.70      2.70 o 
  -5  14  12       16.55       18.96      2.32 o 
  -4  14  12       64.96       60.12      4.78 o 
  -3  14  12        9.17        7.73      2.80 o 
  -2  14  12        7.66        5.56      2.45 o 
  -9  15  12       20.55       18.15      3.75 o 
  -8  15  12        0.15        1.35      2.02 o 
  -7  15  12       18.32       18.90      3.58 o 
  -6  15  12        0.07       -0.36      1.81 o 
  -5  15  12      147.35      169.92      6.22 o 
  -4  15  12       16.19       10.77      2.77 o 
  -3  15  12       37.37       35.34      5.56 o 
  -2  15  12      195.48      200.98      8.30 o 
  -8  16  12      319.06      330.49      8.84 o 
  -7  16  12        0.87        2.93      2.02 o 
  -6  16  12       12.71       16.73      3.21 o 
  -5  16  12        2.38        0.05      1.90 o 
  -4  16  12       76.42       81.93      7.03 o 
  -3  16  12        0.28        0.03      3.42 o 
  -2  16  12       21.53       15.98      3.89 o 
  -8  17  12       31.28       24.73      3.31 o 
  -7  17  12       50.56       53.71      4.29 o 
  -6  17  12      136.65      152.79      7.01 o 
  -5  17  12       22.59       26.32      3.31 o 
  -4  17  12      138.35      154.70      7.63 o 
  -3  17  12        6.88        2.09      2.63 o 
  -8  18  12      162.48      182.01      7.66 o 
  -7  18  12       53.86       48.41      4.24 o 
  -6  18  12       56.54       51.88      4.25 o 
  -5  18  12      149.75      153.65      6.66 o 
  -4  18  12       51.52       51.83      4.94 o 
  -3  18  12       11.06       12.62      3.27 o 
  -8  19  12       12.75       10.73      2.83 o 
  -7  19  12       77.63       76.47      5.21 o 
  -6  19  12        9.38        7.30      2.52 o 
  -5  19  12        7.43        9.98      2.70 o 
  -4  19  12        2.29        3.70      2.57 o 
  -3  19  12        3.01        2.69      2.78 o 
  -8  20  12      127.84      127.17      8.01 o 
  -7  20  12        0.00        0.71      2.25 o 
  -6  20  12        9.19        8.96      2.71 o 
  -5  20  12      130.02      125.76      6.72 o 
  -4  20  12       59.22       58.31      7.59 o 
  -3  20  12        0.21        1.29      2.42 o 
  -7  21  12      108.23      100.03      7.25 o 
  -6  21  12       39.56       40.41      4.19 o 
  -5  21  12      186.30      212.78      8.78 o 
  -4  21  12       65.68       52.52      5.27 o 
  -7  22  12        6.62        8.45      2.82 o 
  -6  22  12      120.63      120.75      6.82 o 
  -5  22  12        3.08       -0.27      2.56 o 
  -4  22  12        7.78        3.54      3.17 o 
  -6  23  12        0.06       -1.40      2.38 o 
  -5  23  12       26.65       26.83      4.25 o 
  -4  23  12       82.11       86.84      6.59 o 
  -6  24  12       31.62       33.87      4.21 o 
  -5  24  12        2.65        3.61      2.92 o 
  -9   1  13       17.97       19.88      2.85 o 
  -7   1  13       11.23        8.51      4.21 o 
  -6   1  13        8.88       10.60      2.16 o 
  -5   1  13       11.48        9.90      2.11 o 
  -4   1  13       14.59       14.96      2.23 o 
  -3   1  13        6.43        8.01      2.15 o 
  -2   1  13       34.22       35.05      4.55 o 
  -9   2  13       12.20       10.90      2.08 o 
  -8   2  13       15.51        6.96      6.98 o 
  -7   2  13       80.87       96.00      8.72 o 
  -6   2  13       46.43       49.00      3.57 o 
  -5   2  13       64.00       63.99      3.84 o 
  -4   2  13        3.49        5.15      1.86 o 
  -3   2  13       31.64       27.41      3.23 o 
  -2   2  13      104.07       89.23      5.62 o 
  -9   3  13      197.26      223.13      6.30 o 
  -8   3  13      237.67      280.77     15.61 o 
  -7   3  13      120.94      121.94     22.53 o 
  -6   3  13        0.89        1.76      1.44 o 
  -5   3  13       22.10       23.43      2.57 o 
  -4   3  13       14.73       14.82      2.40 o 
  -3   3  13        5.97        4.56      2.08 o 
  -9   4  13      116.57      124.05      4.95 o 
  -8   4  13      314.83      391.72     18.58 o 
  -7   4  13      518.57      592.58     12.29 o 
  -6   4  13       81.04       75.44      3.78 o 
  -5   4  13        0.05        2.78      1.67 o 
  -4   4  13        5.19        4.95      1.98 o 
  -3   4  13       14.34       14.61      2.64 o 
  -9   5  13      152.06      166.01      8.37 o 
  -8   5  13       46.71       43.84     13.31 o 
  -7   5  13        2.97        3.11      1.92 o 
  -6   5  13        3.92        6.98      1.87 o 
  -5   5  13       50.24       48.50      4.22 o 
  -4   5  13      123.42      117.67      5.49 o 
  -3   5  13        0.48        2.77      1.97 o 
  -9   6  13      129.92      149.63      8.00 o 
  -8   6  13      163.93      182.07      8.32 o 
  -7   6  13        3.54        4.04      1.51 o 
  -6   6  13       37.67       41.41      3.26 o 
  -5   6  13        5.69        2.64      1.82 o 
  -4   6  13        4.50        4.28      1.92 o 
  -3   6  13       36.65       33.55      3.44 o 
  -9   7  13        4.15        6.90      2.38 o 
  -8   7  13        2.89        2.12      2.02 o 
  -7   7  13      205.56      211.76      5.54 o 
  -6   7  13        0.87        0.93      1.51 o 
  -5   7  13      161.94      180.93      6.42 o 
  -4   7  13       27.93       31.19      3.48 o 
  -3   7  13      136.60      139.96      6.43 o 
  -9   8  13       60.38       62.52      4.47 o 
  -8   8  13        1.10        5.33      1.89 o 
  -7   8  13       66.40       60.73      3.58 o 
  -6   8  13      204.13      220.54      6.01 o 
  -5   8  13        9.73        5.88      2.08 o 
  -4   8  13      144.23      130.70      6.21 o 
  -3   8  13      375.12      379.43      9.62 o 
  -9   9  13       11.18        7.56      2.58 o 
  -8   9  13      306.53      323.21      7.75 o 
  -7   9  13      396.20      436.80      8.66 o 
  -6   9  13       42.47       40.11      3.19 o 
  -5   9  13        0.90        3.82      2.44 o 
  -4   9  13       16.94       14.75      2.78 o 
  -3   9  13       83.17       85.38      7.97 o 
  -9  10  13      188.93      193.97      7.27 o 
  -8  10  13      808.75      892.53     13.82 o 
  -7  10  13       25.15       26.40      2.82 o 
  -6  10  13      177.48      179.77      4.89 o 
  -5  10  13        0.02        0.55      1.86 o 
  -4  10  13        0.04        0.73      2.06 o 
  -3  10  13       18.56       14.08      2.90 o 
  -9  11  13      373.53      412.64     10.61 o 
  -8  11  13       64.11       68.31      4.23 o 
  -7  11  13      156.42      162.11      5.82 o 
  -6  11  13       12.17        9.41      2.20 o 
  -5  11  13       63.25       65.18      4.51 o 
  -4  11  13       20.99       18.41      6.41 o 
  -3  11  13       23.17       20.99      3.15 o 
  -8  12  13       32.62       27.63      3.06 o 
  -7  12  13       23.69       25.91      2.95 o 
  -6  12  13       91.47       97.19      5.18 o 
  -5  12  13       77.15       84.57      5.19 o 
  -4  12  13      268.55      292.52      9.34 o 
  -3  12  13      254.95      250.42      8.24 o 
  -8  13  13       22.65       26.96      3.17 o 
  -7  13  13      212.63      222.58      7.11 o 
  -6  13  13        0.87        2.07      1.90 o 
  -5  13  13       93.10       90.20      5.40 o 
  -4  13  13      141.14      129.11      7.26 o 
  -3  13  13      131.27      125.82     10.97 o 
  -8  14  13      147.83      146.03      7.83 o 
  -7  14  13       40.57       50.37      4.93 o 
  -6  14  13       27.67       29.18      3.33 o 
  -5  14  13        3.58        6.53      2.34 o 
  -4  14  13       29.09       23.25      3.72 o 
  -8  15  13       26.93       34.14      3.60 o 
  -7  15  13       67.06       54.16      4.36 o 
  -6  15  13        1.68        2.14      2.10 o 
  -5  15  13      127.26      139.99      6.62 o 
  -4  15  13      117.15      115.15      7.09 o 
  -8  16  13      398.80      440.86     11.84 o 
  -7  16  13      111.64      129.22      5.96 o 
  -6  16  13       77.54       81.20      5.31 o 
  -5  16  13        1.49        3.05      2.50 o 
  -4  16  13       32.56       38.06      5.89 o 
  -7  17  13      140.02      139.59      6.28 o 
  -6  17  13      239.91      254.27      8.10 o 
  -5  17  13       57.18       69.55      8.59 o 
  -4  17  13        8.11       11.12      3.20 o 
  -7  18  13        4.18        6.55      2.54 o 
  -6  18  13      109.65      104.18      6.21 o 
  -5  18  13        0.48        3.66      2.45 o 
  -7  19  13       22.64       21.03      3.41 o 
  -6  19  13        1.85        3.20      2.40 o 
  -5  19  13       18.32       22.06      3.95 o 
  -6  20  13        0.43        0.61      2.35 o 
  -7   0  14       99.56      112.53      5.63 o 
  -6   0  14      465.67      503.73     12.81 o 
  -5   0  14        0.85        3.22      2.82 o 
  -4   0  14       21.09       18.33      4.27 o 
  -7   1  14       67.19       64.87      3.72 o 
  -6   1  14      156.52      168.91      6.70 o 
  -5   1  14       20.27       18.43      2.63 o 
  -4   1  14       66.46       68.62      4.61 o 
  -7   2  14       40.26       47.27      3.83 o 
  -6   2  14        0.03        1.48      1.79 o 
  -5   2  14       70.38       64.45      4.22 o 
  -4   2  14       51.25       53.24      4.12 o 
  -7   3  14      440.59      485.84      8.26 o 
  -6   3  14       99.35      104.17      4.89 o 
  -5   3  14        8.98        8.90      2.26 o 
  -4   3  14       75.55       78.12      4.87 o 
  -9   4  14       24.24       31.81     10.28 o 
  -7   4  14       58.66       61.09      4.49 o 
  -6   4  14       92.36       89.94      4.69 o 
  -5   4  14      103.55      109.07      5.56 o 
  -4   4  14       35.30       37.55      3.80 o 
  -7   5  14      402.86      428.81     14.67 o 
  -6   5  14       18.20       18.54      3.62 o 
  -5   5  14       93.19       78.96      4.61 o 
  -4   5  14      151.06      144.93      6.84 o 
  -8   6  14       76.82       81.53      5.45 o 
  -7   6  14       47.99       61.09      3.91 o 
  -6   6  14      380.84      405.02     10.43 o 
  -5   6  14       43.80       45.06      5.19 o 
  -4   6  14       19.46       22.34      2.92 o 
  -8   7  14       50.11       62.51      4.71 o 
  -7   7  14       13.72       14.81      2.48 o 
  -6   7  14       41.89       46.72      3.71 o 
  -5   7  14        3.74        2.17      1.97 o 
  -4   7  14        2.79        8.17      2.28 o 
  -8   8  14       28.17       32.50      3.65 o 
  -7   8  14        0.01        0.78      1.71 o 
  -6   8  14        1.44        1.00      1.93 o 
  -5   8  14       33.52       27.42      4.28 o 
  -4   8  14       24.36       21.08      3.04 o 
  -8   9  14      217.54      238.84      6.36 o 
  -7   9  14        9.05        7.85      2.24 o 
  -6   9  14        1.83        2.65      2.09 o 
  -5   9  14        1.29        3.64      2.40 o 
  -8  10  14       15.45       14.90      2.82 o 
  -7  10  14       90.40      102.86      4.48 o 
  -6  10  14        2.56        3.23      2.03 o 
  -5  10  14        5.36        7.12      2.56 o 
  -8  11  14       25.50       26.17      3.38 o 
  -7  11  14      186.57      219.80      6.26 o 
  -6  11  14        0.00        2.54      2.06 o 
  -5  11  14        0.11       -1.58      2.23 o 
  -7  12  14      160.96      181.60      5.94 o 
  -6  12  14        8.44        6.16      2.27 o 
  -5  12  14        2.82        2.92      2.49 o 
  -7  13  14       62.63       70.42      4.70 o 
  -6  13  14       13.36       10.83      3.25 o 
  -5  13  14        5.57        5.12      2.58 o 
  -7  14  14       64.29       77.19      5.07 o 
  -6  14  14       25.86       35.34      4.19 o 
  -7   1  15       48.34       54.98      4.43 o 
  -7   2  15        1.89        0.98      2.34 o 
  -7   3  15       13.64       15.77      2.83 o 
                                                 
